# Supplementary material for: Individual and team profiling to support theory of mind in artificial social intelligence
Source: Sci Rep. 2024 Jun 2;14:12635. doi: 10.1038/s41598-024-63122-8 (PMC11144695; doi:10.1038/s41598-024-63122-8)
Supplement: Supplementary file 1 — Supplementary Information 1. [file 41598_2024_63122_MOESM1_ESM.csv]

EID	Team ID	Role	PlayerProfile_Combined_GroupCode	PlayerProfile_TaskPot_GroupCode	PlayerProfile_TaskPot_Group	PlayerProfile_TeamPot_GroupCode	PlayerProfile_TeamPot_Group	Condition ID	Agent Name	Advisor_Type	SSOD_1 - I am very good at giving directions	SSOD_2 - I have a poor memory for where I left things	SSOD_3 - I am very good at judging distance	SSOD_4 - My "sense of direction" is very good	SSOD_5 - I tend to think of my environment in terms of cardinal directions (N, S, E, W)	SSOD_6 - I very easily get lost in a new city	SSOD_7 - I enjoy reading maps	SSOD_8 - I have trouble understanding directions	SSOD_9 - I am very good at reading maps	SSOD_10 - I don't remember routes very well while riding as a passenger in a car	SSOD_11 - I don't enjoy giving directions	SSOD_12 - It's not important to me to know where I am	SSOD_13 - I usually let someone else do the navigational planning for long trips	SSOD_14 - I can usually remember a new route after I have traveled it only once	SSOD_15 - I don't have a very good "mental map" of my environment	VGEM_YearsComputerUse	VGEM_YearsComputerGames	VGEM_YearsNonComputerGames	VGEM_YearsMinecraft	VGEM_FrequencyComputerUse	VGEM_FrequencyVideoGame	VGEM_FrequencyComputerGame	VGEM_FrequencyNonComputerGame	VGEM_FrequencyTeamGame	VGEM_FrequencyMinecraft	VGEM_PerceivedProficiency	VGEM_PerceivedExperience	VGEM_Motivation	VGEM_SkillLearnLayout	VGEM_SkillCommLocation	VGEM_SkillCoordTeam	VGEM_SkillTaskAwareness	VGEM_SkillLearnItems	VGEM_SkillTrackPathing	VGEM_SkillWASDcontrol	VGEM_SkillTrackLocation	VGEM_ControlPref	VGEM_LearnerConfidence	VGEM_CompetitiveGame
E000668	TM000220	Transporter	HighTeamLowTask	0	LowTaskworkPotential	1	HighTeamworkPotential	2	Human Advisor	Human	6	5	6	5	2	4	5	5	5	5	3	2	2	6	4	20	20	10	2	7	7	7	4	6	6	2	4	3	50	60	60	60	60	70	50	55	3	60	2
E000706	TM000220	Medic	LowTeamLowTask	0	LowTaskworkPotential	0	LowTeamworkPotential	2	Human Advisor	Human	5	6	6	4	1	7	2	5	4	7	4	1	7	4	5	13	11	14	11	7	6	7	4	2	7	2	3	3	10	20	10	0	100	50	100	45	3	-55	2
E000710	TM000220	Engineer	LowTeamHighTask	1	HighTaskworkPotential	0	LowTeamworkPotential	2	Human Advisor	Human	6	4	7	7	5	4	6	1	6	1	1	1	4	5	1	15	15	16	10	7	7	7	7	7	7	3	6	1	99	84	88	100	100	92	100	100	3	100	4
E000684	TM000221	Transporter	HighTeamLowTask	0	LowTaskworkPotential	1	HighTeamworkPotential	2	Human Advisor	Human	3	5	3	3	5	3	6	5	3	6	6	1	3	3	1	11	11	12	10	7	6	6	6	4	4	2	4	3	50	50	80	70	40	70	50	70	2	40	2
E000694	TM000221	Medic	LowTeamLowTask	0	LowTaskworkPotential	0	LowTeamworkPotential	2	Human Advisor	Human	6	4	5	6	6	3	5	3	5	3	3	3	3	5	2	13	13	11	10	7	7	7	7	4	2	3	5	3	80	48	59	78	80	83	97	84	2	70	3
E000717	TM000221	Engineer	HighTeamLowTask	0	LowTaskworkPotential	1	HighTeamworkPotential	2	Human Advisor	Human	6	2	5	4	2	4	7	1	6	7	2	2	6	2	4	20	20	20	20	7	7	7	7	5	6	3	6	3	40	30	100	100	100	100	100	80	2	80	4
E000720	TM000222	Medic	LowTeamHighTask	1	HighTaskworkPotential	0	LowTeamworkPotential	2	Human Advisor	Human	6	1	6	6	5	3	6	2	5	2	1	1	2	5	2	10	9	13	6	7	6	7	5	7	7	2	5	3	80	75	90	81	75	80	91	80	3	85	5
E000722	TM000222	Transporter	LowTeamLowTask	0	LowTaskworkPotential	0	LowTeamworkPotential	2	Human Advisor	Human	3	2	2	6	5	4	7	5	6	6	3	2	4	3	3	11	9	10	9	7	7	7	5	7	6	3	5	2	51	70	61	75	57	67	85	53	3	20	2
E000727	TM000222	Engineer	LowTeamHighTask	1	HighTaskworkPotential	0	LowTeamworkPotential	2	Human Advisor	Human	6	3	3	7	6	4	5	2	5	4	2	1	2	5	3	16	10	14	14	7	7	7	7	6	6	3	6	3	80	75	70	85	88	90	100	80	2	86	4
E000612	TM000223	Medic	HighTeamLowTask	0	LowTaskworkPotential	1	HighTeamworkPotential	2	Human Advisor	Human	5	6	3	2	2	5	4	5	3	6	4	3	6	2	6	12	12	12	9	7	6	5	6	5	4	2	4	3	70	61	61	70	70	70	71	61	4	40	2
E000740	TM000223	Transporter	HighTeamHighTask	1	HighTaskworkPotential	1	HighTeamworkPotential	2	Human Advisor	Human	3	5	2	4	6	6	2	6	2	7	7	6	7	4	5	14	8	8	9	7	7	7	5	7	7	4	6	1	95	90	100	95	90	63	100	80	3	90	5
E000743	TM000223	Engineer	HighTeamHighTask	1	HighTaskworkPotential	1	HighTeamworkPotential	2	Human Advisor	Human	5	7	6	5	6	3	5	5	6	5	5	3	7	5	2	17	17	16	11	7	6	6	5	4	6	3	5	1	81	60	86	96	74	93	100	91	3	88	3
E000707	TM000225	Medic	LowTeamLowTask	0	LowTaskworkPotential	0	LowTeamworkPotential	2	Human Advisor	Human	7	5	5	4	2	5	3	5	3	6	6	5	5	2	5	8	7	7	1	7	7	7	7	6	2	4	6	3	61	27	39	50	95	43	74	41	3	83	5
E000725	TM000225	Transporter	HighTeamLowTask	0	LowTaskworkPotential	1	HighTeamworkPotential	2	Human Advisor	Human	6	1	6	6	4	3	6	2	6	2	2	2	1	5	1	20	10	10	1	7	5	5	5	5	4	2	4	2	82	82	82	82	82	71	100	77	3	90	5
E000734	TM000225	Engineer	LowTeamHighTask	1	HighTaskworkPotential	0	LowTeamworkPotential	2	Human Advisor	Human	7	2	7	5	2	4	7	2	7	4	2	1	1	3	3	15	10	10	6	7	7	7	6	5	7	2	4	3	70	80	90	60	80	90	90	75	2	50	2
E000726	TM000226	Medic	LowTeamLowTask	0	LowTaskworkPotential	0	LowTeamworkPotential	2	Human Advisor	Human	3	3	3	5	6	6	6	5	3	6	6	2	5	3	3	10	6	3	6	7	5	5	2	5	4	1	3	2	45	45	39	62	50	48	65	51	3	-14	2
E000731	TM000226	Engineer	LowTeamHighTask	1	HighTaskworkPotential	0	LowTeamworkPotential	2	Human Advisor	Human	5	4	5	5	6	5	7	4	5	2	3	1	2	6	2	12	11	15	11	7	7	7	3	7	7	2	5	2	83	85	75	83	96	95	95	92	3	81	3
E000735	TM000226	Transporter	LowTeamLowTask	0	LowTaskworkPotential	0	LowTeamworkPotential	2	Human Advisor	Human	5	2	5	3	6	6	5	2	6	6	4	2	2	5	5	14	12	2	6	7	7	7	4	6	5	3	6	3	70	70	80	80	75	75	95	85	3	60	4
E000730	TM000227	Transporter	LowTeamHighTask	1	HighTaskworkPotential	0	LowTeamworkPotential	2	Human Advisor	Human	3	5	6	6	3	3	7	2	7	3	6	1	2	3	3	14	14	12	7	7	7	7	6	6	5	3	5	1	80	50	65	60	90	90	100	85	3	80	2
E000737	TM000227	Engineer	HighTeamHighTask	1	HighTaskworkPotential	1	HighTeamworkPotential	2	Human Advisor	Human	6	5	6	6	4	5	3	3	3	6	3	3	4	3	5	14	12	18	11	7	7	7	5	7	5	3	6	2	80	80	90	85	80	90	100	90	3	90	2
E000738	TM000227	Medic	LowTeamHighTask	1	HighTaskworkPotential	0	LowTeamworkPotential	2	Human Advisor	Human	3	1	6	6	2	4	7	2	7	5	4	3	2	5	2	16	15	20	10	7	7	4	7	7	6	3	5	3	90	60	90	85	90	100	80	90	2	100	2
E000652	TM000228	Engineer	LowTeamLowTask	0	LowTaskworkPotential	0	LowTeamworkPotential	2	Human Advisor	Human	3	3	5	5	2	5	5	2	6	5	3	3	4	3	3	8	4	5	1	7	6	5	3	3	4	1	2	3	30	10	10	20	20	30	30	30	3	40	2
E000709	TM000228	Medic	HighTeamLowTask	0	LowTaskworkPotential	1	HighTeamworkPotential	2	Human Advisor	Human	6	5	4	7	3	2	7	3	7	7	3	4	7	6	7	12	10	13	4	7	7	6	7	6	7	3	6	3	63	100	100	75	100	84	100	75	3	92	4
E000714	TM000228	Transporter	HighTeamHighTask	1	HighTaskworkPotential	1	HighTeamworkPotential	2	Human Advisor	Human	7	6	7	7	6	2	4	2	5	2	5	3	2	5	4	18	15	14	6	6	4	6	4	4	4	2	5	3	71	80	87	88	100	91	100	88	3	70	3
E000691	TM000229	Medic	HighTeamHighTask	1	HighTaskworkPotential	1	HighTeamworkPotential	2	Human Advisor	Human	6	1	5	6	2	2	5	1	5	2	2	2	3	5	2	10	10	10	7	7	7	5	7	7	5	3	5	1	71	60	60	90	90	92	97	51	3	100	3
E000751	TM000229	Transporter	HighTeamLowTask	0	LowTaskworkPotential	1	HighTeamworkPotential	2	Human Advisor	Human	5	2	6	6	1	3	7	2	6	7	6	2	3	2	1	13	13	6	11	7	5	4	4	2	4	2	4	1	85	65	65	70	60	85	90	80	3	65	2
E000754	TM000229	Engineer	HighTeamHighTask	1	HighTaskworkPotential	1	HighTeamworkPotential	2	Human Advisor	Human	6	1	7	7	7	2	7	2	7	1	1	1	1	7	1	9	9	9	10	7	5	5	3	4	6	4	6	3	85	83	92	78	62	100	100	94	3	94	4
E000757	TM000231	Medic	HighTeamHighTask	1	HighTaskworkPotential	1	HighTeamworkPotential	2	Human Advisor	Human	6	2	6	6	5	3	5	1	5	2	3	2	2	6	2	8	8	8	8	7	6	6	4	6	5	3	6	2	90	85	95	90	95	90	100	90	3	85	3
E000760	TM000231	Transporter	LowTeamHighTask	1	HighTaskworkPotential	0	LowTeamworkPotential	2	Human Advisor	Human	6	2	5	5	6	6	6	2	6	2	2	1	4	2	2	12	11	9	10	7	7	6	7	7	4	4	5	2	73	88	80	91	76	90	95	79	3	71	3
E000764	TM000231	Engineer	HighTeamLowTask	0	LowTaskworkPotential	1	HighTeamworkPotential	2	Human Advisor	Human	5	1	6	4	2	5	5	2	4	6	2	3	6	3	3	15	13	10	8	7	7	7	4	6	6	3	6	3	55	65	75	75	65	60	85	65	3	95	4
E000746	TM000232	Medic	HighTeamHighTask	1	HighTaskworkPotential	1	HighTeamworkPotential	2	Human Advisor	Human	7	1	1	1	1	5	6	4	6	1	2	1	2	7	1	17	17	19	10	7	6	6	6	5	5	3	6	3	100	85	65	95	80	100	100	100	3	85	3
E000769	TM000232	Transporter	HighTeamLowTask	0	LowTaskworkPotential	1	HighTeamworkPotential	2	Human Advisor	Human	6	5	3	1	2	4	3	1	2	6	1	1	6	2	6	7	6	9	8	7	7	7	5	7	7	2	5	2	40	40	100	94	80	34	100	20	3	80	4
E000777	TM000232	Engineer	HighTeamHighTask	1	HighTaskworkPotential	1	HighTeamworkPotential	2	Human Advisor	Human	7	2	6	5	5	3	4	2	5	2	2	2	2	6	2	15	15	16	4	7	7	7	7	7	5	4	6	3	85	85	95	100	90	90	100	95	3	100	3
E000756	TM000233	Medic	LowTeamLowTask	0	LowTaskworkPotential	0	LowTeamworkPotential	2	Human Advisor	Human	6	2	5	2	4	4	5	2	5	3	4	1	3	1	4	11	7	2	4	7	5	6	3	4	6	3	5	3	75	63	68	60	70	45	100	70	3	60	2
E000784	TM000233	Transporter	LowTeamLowTask	0	LowTaskworkPotential	0	LowTeamworkPotential	2	Human Advisor	Human	2	4	2	3	1	5	1	4	1	3	5	3	5	3	5	10	4	3	7	7	7	7	2	6	6	2	5	2	30	60	85	65	30	30	90	31	3	30	4
E000797	TM000233	Engineer	LowTeamLowTask	0	LowTaskworkPotential	0	LowTeamworkPotential	2	Human Advisor	Human	4	5	4	4	3	3	5	4	4	3	4	2	4	4	3	11	5	12	5	7	6	5	6	4	4	2	3	2	45	30	35	60	50	65	75	65	2	49	2
E000755	TM000234	Medic	LowTeamHighTask	1	HighTaskworkPotential	0	LowTeamworkPotential	2	Human Advisor	Human	5	2	1	5	5	7	3	2	5	2	4	3	4	2	2	11	11	10	9	7	7	7	5	6	7	2	5	3	80	40	50	70	85	90	85	90	3	90	3
E000765	TM000234	Transporter	LowTeamHighTask	1	HighTaskworkPotential	0	LowTeamworkPotential	2	Human Advisor	Human	4	3	6	7	4	3	5	2	7	1	5	2	6	7	1	18	18	17	16	7	7	7	1	3	6	3	5	3	75	63	78	56	40	87	92	48	3	50	2
E000788	TM000234	Engineer	HighTeamHighTask	1	HighTaskworkPotential	1	HighTeamworkPotential	2	Human Advisor	Human	7	2	5	5	3	5	5	2	4	4	3	1	3	3	2	12	8	16	10	7	7	7	7	7	7	4	6	2	90	90	95	100	100	100	100	100	3	100	5
E000750	TM000235	Medic	LowTeamHighTask	1	HighTaskworkPotential	0	LowTeamworkPotential	2	Human Advisor	Human	7	7	5	5	7	3	6	2	6	2	1	1	5	3	1	16	16	16	7	7	7	3	7	5	6	4	6	3	90	80	80	100	75	100	65	70	2	70	4
E000800	TM000235	Transporter	HighTeamHighTask	1	HighTaskworkPotential	1	HighTeamworkPotential	2	Human Advisor	Human	5	1	6	6	4	1	4	1	6	1	4	1	5	1	2	10	4	14	6	5	7	7	7	7	3	1	4	1	93	93	89	100	100	83	100	89	3	100	2
E000803	TM000235	Engineer	HighTeamHighTask	1	HighTaskworkPotential	1	HighTeamworkPotential	2	Human Advisor	Human	3	2	3	6	7	5	4	4	5	6	4	1	4	6	2	15	14	10	11	7	7	7	2	7	6	4	6	3	90	60	60	71	100	95	100	90	3	90	5
E000853	TM000236	Transporter	HighTeamLowTask	0	LowTaskworkPotential	1	HighTeamworkPotential	7	UAZ	ASI	6	3	2	5	2	6	5	2	5	2	1	2	6	3	1	10	9	9	8	7	7	7	6	7	6	2	6	3	82	92	73	79	73	65	100	92	3	70	4
E000855	TM000236	Engineer	HighTeamHighTask	1	HighTaskworkPotential	1	HighTeamworkPotential	7	UAZ	ASI	7	2	7	7	2	1	7	1	7	1	1	6	1	7	1	18	5	8	10	7	7	7	2	3	4	3	6	1	90	95	85	100	95	100	100	100	3	90	6
E000858	TM000236	Medic	LowTeamLowTask	0	LowTaskworkPotential	0	LowTeamworkPotential	7	UAZ	ASI	4	2	6	7	7	5	4	2	4	1	5	2	2	6	3	13	8	4	3	7	7	7	3	6	5	2	4	3	34	63	68	85	77	30	88	32	3	60	3
E000718	TM000237	Medic	HighTeamHighTask	1	HighTaskworkPotential	1	HighTeamworkPotential	4	CRA	ASI	7	3	6	7	7	2	7	1	7	1	1	1	1	7	2	13	13	15	9	7	6	6	4	5	3	4	6	3	90	65	70	90	90	100	100	100	2	100	2
E000794	TM000237	Engineer	HighTeamLowTask	0	LowTaskworkPotential	1	HighTeamworkPotential	4	CRA	ASI	6	5	6	6	3	3	7	3	6	7	3	3	2	3	2	10	10	12	5	7	7	5	3	4	4	2	4	3	75	75	80	80	75	70	95	90	3	95	2
E000861	TM000237	Transporter	HighTeamHighTask	1	HighTaskworkPotential	1	HighTeamworkPotential	4	CRA	ASI	7	2	6	7	5	1	6	2	6	2	1	2	2	6	2	10	10	8	5	7	7	7	5	7	6	3	6	1	95	80	90	85	80	80	100	85	3	75	5
E000724	TM000238	Medic	LowTeamLowTask	0	LowTaskworkPotential	0	LowTeamworkPotential	5	DOLL	ASI	5	3	6	3	1	5	3	1	6	6	2	2	6	3	5	18	18	16	8	7	6	6	5	6	3	2	4	3	50	51	80	72	50	42	100	90	3	62	4
E000773	TM000238	Transporter	LowTeamLowTask	0	LowTaskworkPotential	0	LowTeamworkPotential	5	DOLL	ASI	5	5	5	6	3	4	4	4	4	2	4	3	4	5	3	9	9	10	10	7	6	7	4	5	7	2	3	3	50	10	30	60	70	70	80	60	3	50	2
E000852	TM000238	Engineer	HighTeamHighTask	1	HighTaskworkPotential	1	HighTeamworkPotential	5	DOLL	ASI	5	3	6	3	6	6	5	3	5	6	3	3	5	2	4	10	6	8	8	7	7	7	5	6	5	2	5	2	72	80	90	88	92	79	95	73	3	81	4
E000804	TM000239	Medic	LowTeamLowTask	0	LowTaskworkPotential	0	LowTeamworkPotential	6	SIFT	ASI	5	2	5	3	2	6	3	6	3	6	3	2	6	1	3	10	10	8	6	7	6	5	5	4	3	2	4	3	60	54	64	44	39	52	49	47	3	10	2
E000807	TM000239	Engineer	LowTeamHighTask	1	HighTaskworkPotential	0	LowTeamworkPotential	6	SIFT	ASI	6	5	4	7	4	1	5	2	6	5	4	3	5	5	2	10	14	14	9	7	7	7	6	4	6	3	6	3	100	40	40	80	90	100	100	100	3	100	3
E000819	TM000239	Transporter	LowTeamLowTask	0	LowTaskworkPotential	0	LowTeamworkPotential	6	SIFT	ASI	6	3	6	7	7	4	7	3	6	2	4	2	4	7	1	14	10	14	4	7	6	5	7	5	3	2	5	3	81	43	31	64	49	76	53	90	2	42	3
E000798	TM000241	Engineer	HighTeamLowTask	0	LowTaskworkPotential	1	HighTeamworkPotential	3	CMURI	ASI	4	5	6	5	6	6	6	3	5	2	3	1	2	3	2	12	10	8	8	7	6	5	5	5	5	2	4	3	50	64	76	27	51	51	75	43	3	38	3
E000822	TM000241	Transporter	LowTeamLowTask	0	LowTaskworkPotential	0	LowTeamworkPotential	3	CMURI	ASI	4	2	2	1	5	3	6	6	4	7	4	3	4	1	6	12	12	15	10	7	7	7	4	6	6	3	5	3	66	33	80	70	85	80	95	66	3	100	3
E000823	TM000241	Medic	HighTeamLowTask	0	LowTaskworkPotential	1	HighTeamworkPotential	3	CMURI	ASI	6	2	5	6	5	5	5	2	5	6	3	3	4	4	3	14	5	14	4	7	6	6	1	6	6	2	4	2	76	72	85	96	100	89	100	81	3	95	2
E000824	TM000242	Transporter	HighTeamLowTask	0	LowTaskworkPotential	1	HighTeamworkPotential	8	USC	ASI	5	5	6	3	3	6	2	5	3	6	3	2	5	3	6	12	12	6	10	7	6	6	6	6	6	2	5	1	71	79	67	91	80	80	100	84	3	73	5
E000835	TM000242	Engineer	HighTeamHighTask	1	HighTaskworkPotential	1	HighTeamworkPotential	8	USC	ASI	6	3	5	6	7	2	4	2	5	2	2	2	3	6	1	14	14	12	7	7	5	5	5	5	5	2	4	2	70	85	85	85	75	85	90	80	2	100	2
E000840	TM000242	Medic	LowTeamLowTask	0	LowTaskworkPotential	0	LowTeamworkPotential	8	USC	ASI	6	5	2	2	2	6	3	4	4	6	3	3	5	1	6	9	8	10	6	7	7	7	4	4	6	2	4	1	40	40	50	60	40	20	75	60	3	80	2
E000747	TM000243	Medic	LowTeamLowTask	0	LowTaskworkPotential	0	LowTeamworkPotential	5	DOLL	ASI	5	2	6	6	6	6	6	2	5	2	4	1	1	6	2	13	10	13	11	6	6	5	6	6	6	3	6	1	56	72	84	53	92	67	100	88	3	54	5
E000838	TM000243	Transporter	LowTeamLowTask	0	LowTaskworkPotential	0	LowTeamworkPotential	5	DOLL	ASI	5	5	3	2	3	5	2	5	3	6	3	1	4	5	5	13	13	10	7	7	6	6	5	6	3	3	6	2	80	65	75	85	90	90	95	85	3	90	4
E000842	TM000243	Engineer	HighTeamHighTask	1	HighTaskworkPotential	1	HighTeamworkPotential	5	DOLL	ASI	7	1	7	6	7	5	7	1	6	1	2	1	1	5	1	14	14	14	14	7	6	5	5	4	4	3	4	3	62	49	100	100	66	79	95	72	3	88	3
E000716	TM000244	Transporter	HighTeamLowTask	0	LowTaskworkPotential	1	HighTeamworkPotential	8	USC	ASI	7	2	5	7	7	3	3	2	5	3	3	2	3	5	2	16	14	14	10	7	5	4	5	4	3	2	5	2	86	80	92	99	84	74	100	93	3	93	4
E000812	TM000244	Engineer	LowTeamLowTask	0	LowTaskworkPotential	0	LowTeamworkPotential	8	USC	ASI	5	5	3	6	7	5	3	3	5	3	3	6	2	3	3	11	5	9	7	7	6	6	5	3	5	2	4	3	44	53	53	75	46	65	84	65	3	10	2
E000870	TM000244	Medic	LowTeamLowTask	0	LowTaskworkPotential	0	LowTeamworkPotential	8	USC	ASI	2	4	3	5	3	5	3	3	3	5	7	5	5	1	4	16	14	14	6	7	7	7	5	7	2	2	5	3	55	10	41	71	56	32	100	65	3	79	2
E000808	TM000245	Medic	HighTeamLowTask	0	LowTaskworkPotential	1	HighTeamworkPotential	3	CMURI	ASI	6	4	3	3	3	5	3	3	5	5	3	3	3	2	2	17	15	15	15	7	5	5	4	3	4	1	2	3	35	63	25	81	38	92	61	39	3	43	3
E000837	TM000245	Transporter	LowTeamLowTask	0	LowTaskworkPotential	0	LowTeamworkPotential	3	CMURI	ASI	5	2	4	4	2	4	4	3	4	4	4	3	5	5	3	10	7	5	1	7	7	7	5	7	3	4	6	2	67	60	93	100	88	72	100	66	3	74	5
E000866	TM000245	Engineer	LowTeamHighTask	1	HighTaskworkPotential	0	LowTeamworkPotential	3	CMURI	ASI	5	1	4	5	3	3	5	2	5	2	2	1	3	4	3	15	15	15	10	7	7	5	7	4	5	2	5	1	85	70	84	76	62	81	97	74	2	92	2
E000831	TM000246	Medic	LowTeamLowTask	0	LowTaskworkPotential	0	LowTeamworkPotential	4	CRA	ASI	6	5	2	3	1	5	4	3	4	6	2	2	3	2	3	13	13	16	10	7	7	7	5	7	5	4	6	1	100	91	100	90	100	80	100	89	3	90	6
E000847	TM000246	Engineer	HighTeamLowTask	0	LowTaskworkPotential	1	HighTeamworkPotential	4	CRA	ASI	7	5	4	4	7	5	7	5	7	5	3	5	7	5	3	17	17	2	9	7	7	7	2	6	3	4	6	1	80	80	75	60	75	55	85	75	3	75	3
E000865	TM000246	Transporter	LowTeamLowTask	0	LowTaskworkPotential	0	LowTeamworkPotential	4	CRA	ASI	5	6	2	3	1	6	7	2	5	7	3	2	4	1	5	13	13	11	10	7	6	6	4	5	4	2	4	1	50	65	80	90	65	45	75	45	3	65	2
E000815	TM000248	Transporter	HighTeamHighTask	1	HighTaskworkPotential	1	HighTeamworkPotential	6	SIFT	ASI	6	2	6	7	3	5	7	2	7	4	3	1	2	6	1	14	12	15	11	7	7	7	4	7	7	3	6	3	85	55	71	92	81	96	100	96	3	88	4
E000820	TM000248	Engineer	LowTeamLowTask	0	LowTaskworkPotential	0	LowTeamworkPotential	6	SIFT	ASI	4	3	6	6	5	5	5	5	5	4	5	3	3	5	3	10	10	6	5	7	6	7	7	7	3	3	5	1	80	60	60	65	61	68	76	78	3	77	3
E000869	TM000248	Medic	LowTeamLowTask	0	LowTaskworkPotential	0	LowTeamworkPotential	6	SIFT	ASI	5	3	2	4	2	6	4	3	5	7	4	4	1	2	4	10	10	11	10	7	7	5	7	6	5	3	6	3	60	50	30	45	90	55	95	70	2	80	2
E000846	TM000249	Engineer	LowTeamLowTask	0	LowTaskworkPotential	0	LowTeamworkPotential	4	CRA	ASI	5	6	3	7	2	2	4	3	4	2	5	5	2	6	1	12	12	8	10	7	7	5	6	6	3	3	4	3	50	24	23	18	58	17	90	39	3	55	3
E000868	TM000249	Transporter	HighTeamLowTask	0	LowTaskworkPotential	1	HighTeamworkPotential	4	CRA	ASI	5	2	5	6	5	3	4	3	5	2	2	3	2	4	3	8	8	14	9	7	7	7	7	7	2	4	6	1	85	86	88	85	83	80	83	86	3	80	5
E000872	TM000249	Medic	HighTeamHighTask	1	HighTaskworkPotential	1	HighTeamworkPotential	4	CRA	ASI	6	2	6	6	7	5	6	2	6	2	3	1	3	4	2	18	16	18	10	7	7	7	6	7	5	4	6	1	100	100	100	100	100	100	100	100	3	100	5
E000827	TM000250	Transporter	LowTeamLowTask	0	LowTaskworkPotential	0	LowTeamworkPotential	7	UAZ	ASI	4	5	3	2	1	6	3	5	2	5	2	3	7	1	6	14	10	14	8	7	7	7	7	6	3	2	5	2	32	27	52	85	48	46	94	48	3	47	4
E000886	TM000250	Medic	HighTeamHighTask	1	HighTaskworkPotential	1	HighTeamworkPotential	7	UAZ	ASI	7	1	6	7	4	1	7	1	7	5	1	1	2	4	1	20	18	18	2	7	7	7	6	7	6	3	6	1	90	80	100	100	90	90	100	91	3	100	5
E000898	TM000250	Engineer	LowTeamHighTask	1	HighTaskworkPotential	0	LowTeamworkPotential	7	UAZ	ASI	6	6	6	5	6	7	5	3	4	3	2	3	4	3	3	9	7	4	6	6	6	7	4	7	3	2	5	2	76	100	98	100	77	90	100	100	3	70	5
E000778	TM000251	Transporter	LowTeamLowTask	0	LowTaskworkPotential	0	LowTeamworkPotential	8	USC	ASI	4	3	5	4	7	5	6	2	4	5	2	6	4	5	2	16	13	13	9	7	5	5	4	7	3	3	4	1	100	95	100	100	80	80	100	100	3	80	5
E000790	TM000251	Medic	HighTeamLowTask	0	LowTaskworkPotential	1	HighTeamworkPotential	8	USC	ASI	5	6	2	5	6	6	6	3	5	5	4	2	3	3	2	15	13	13	10	7	7	6	6	5	4	3	6	3	70	30	65	85	90	85	90	85	3	90	3
E000885	TM000251	Engineer	LowTeamLowTask	0	LowTaskworkPotential	0	LowTeamworkPotential	8	USC	ASI	3	6	5	5	1	5	4	4	4	7	4	6	3	1	7	12	12	0	5	7	6	5	1	4	3	2	5	3	95	37	74	100	55	18	100	42	3	52	4
E000883	TM000252	Engineer	LowTeamHighTask	1	HighTaskworkPotential	0	LowTeamworkPotential	3	CMURI	ASI	5	2	6	7	5	4	4	2	5	2	4	2	2	3	2	20	20	20	0	6	6	6	4	6	1	4	6	1	100	100	100	100	86	100	100	100	3	100	5
E000884	TM000252	Transporter	HighTeamLowTask	0	LowTaskworkPotential	1	HighTeamworkPotential	3	CMURI	ASI	5	6	3	3	1	3	2	3	3	6	6	5	5	6	3	15	15	13	7	7	6	5	6	4	4	2	4	1	58	25	29	59	46	88	83	51	3	41	3
E000909	TM000252	Medic	HighTeamLowTask	0	LowTaskworkPotential	1	HighTeamworkPotential	3	CMURI	ASI	6	1	4	7	5	3	5	2	6	2	1	1	4	5	1	13	3	9	2	7	6	6	3	5	5	2	3	2	77	88	91	87	62	72	83	89	3	32	3
E000882	TM000253	Medic	HighTeamHighTask	1	HighTaskworkPotential	1	HighTeamworkPotential	6	SIFT	ASI	6	5	7	7	7	1	6	1	5	5	1	1	4	4	2	15	15	15	11	7	7	7	7	4	5	4	6	1	80	79	80	100	75	100	100	100	4	100	6
E000908	TM000253	Transporter	LowTeamLowTask	0	LowTaskworkPotential	0	LowTeamworkPotential	6	SIFT	ASI	6	2	4	4	3	5	4	3	5	3	3	2	3	3	4	14	14	18	11	7	7	7	5	6	3	3	5	1	65	60	75	90	65	90	90	80	3	75	4
E000915	TM000253	Engineer	LowTeamLowTask	0	LowTaskworkPotential	0	LowTeamworkPotential	6	SIFT	ASI	5	4	5	3	1	6	4	3	4	6	4	5	3	1	5	16	16	16	16	7	7	7	4	7	4	3	6	1	50	50	100	100	70	40	100	40	3	80	5
E000907	TM000254	Transporter	HighTeamLowTask	0	LowTaskworkPotential	1	HighTeamworkPotential	5	DOLL	ASI	6	5	5	2	6	7	2	5	3	7	4	4	6	3	5	13	13	10	4	7	6	7	5	5	4	3	6	1	45	75	90	90	90	70	90	50	3	75	5
E000912	TM000254	Medic	LowTeamLowTask	0	LowTaskworkPotential	0	LowTeamworkPotential	5	DOLL	ASI	5	4	3	5	5	5	6	2	5	5	2	2	3	5	3	14	14	14	10	7	7	7	3	6	4	2	5	3	70	60	70	70	50	60	70	70	3	30	4
E000916	TM000254	Engineer	HighTeamHighTask	1	HighTaskworkPotential	1	HighTeamworkPotential	5	DOLL	ASI	6	1	6	6	6	4	5	2	6	1	2	1	2	5	3	17	12	17	2	7	7	7	7	7	4	4	6	1	66	81	85	91	74	83	100	70	3	79	5
E000645	TM000255	Engineer	LowTeamLowTask	0	LowTaskworkPotential	0	LowTeamworkPotential	6	SIFT	ASI	5	4	5	6	5	7	7	6	5	5	4	3	6	3	3	18	17	20	7	7	7	7	4	7	3	4	6	2	57	61	76	82	57	49	100	57	3	51	4
E000663	TM000255	Transporter	HighTeamLowTask	0	LowTaskworkPotential	1	HighTeamworkPotential	6	SIFT	ASI	3	4	2	3	5	5	6	5	5	6	5	2	3	2	3	9	7	0	11	7	4	4	1	3	4	2	3	2	50	20	50	40	60	50	60	50	3	15	2
E000875	TM000255	Medic	LowTeamHighTask	1	HighTaskworkPotential	0	LowTeamworkPotential	6	SIFT	ASI	5	3	5	5	6	2	6	1	5	1	3	2	2	4	2	18	18	14	10	7	7	7	2	7	5	3	6	2	53	43	100	100	65	84	100	88	3	82	4
E000900	TM000256	Engineer	HighTeamHighTask	1	HighTaskworkPotential	1	HighTeamworkPotential	3	CMURI	ASI	7	2	6	6	3	3	6	2	6	3	2	1	1	6	1	20	8	16	8	7	6	6	6	6	5	3	5	1	90	93	94	100	100	95	100	98	3	100	5
E000921	TM000256	Transporter	HighTeamHighTask	1	HighTaskworkPotential	1	HighTeamworkPotential	3	CMURI	ASI	6	2	5	7	5	3	5	2	7	2	4	2	3	7	6	12	5	5	8	7	7	7	5	7	6	4	6	1	80	90	85	80	100	91	100	100	3	90	4
E000925	TM000256	Medic	HighTeamLowTask	0	LowTaskworkPotential	1	HighTeamworkPotential	3	CMURI	ASI	5	4	6	6	4	3	4	2	4	3	4	2	4	5	3	16	13	14	8	7	7	7	6	7	5	3	6	1	82	95	85	100	80	95	100	100	3	90	5
E000879	TM000257	Medic	LowTeamLowTask	0	LowTaskworkPotential	0	LowTeamworkPotential	4	CRA	ASI	5	5	3	7	1	3	2	2	3	1	3	2	2	6	1	12	10	15	7	7	7	7	4	7	3	4	6	2	74	75	52	76	50	94	100	99	3	56	4
E000902	TM000257	Engineer	HighTeamLowTask	0	LowTaskworkPotential	1	HighTeamworkPotential	4	CRA	ASI	5	2	6	5	2	3	6	3	3	3	3	2	3	4	2	15	14	15	4	7	7	7	2	6	2	2	5	3	81	90	81	91	100	87	100	84	3	100	4
E000920	TM000257	Transporter	HighTeamHighTask	1	HighTaskworkPotential	1	HighTeamworkPotential	4	CRA	ASI	6	3	7	6	5	4	5	2	6	4	4	2	4	4	3	20	20	20	8	7	7	7	4	6	6	3	6	2	93	100	89	95	100	80	100	95	3	100	3
E000762	TM000258	Transporter	HighTeamLowTask	0	LowTaskworkPotential	1	HighTeamworkPotential	5	DOLL	ASI	5	2	4	7	5	2	6	2	6	2	4	2	2	6	1	14	9	10	8	7	6	6	1	5	4	2	4	3	53	39	29	57	50	80	74	77	3	30	2
E000914	TM000258	Engineer	LowTeamHighTask	1	HighTaskworkPotential	0	LowTeamworkPotential	5	DOLL	ASI	6	2	5	6	5	3	7	2	7	3	3	2	6	5	3	16	16	10	10	7	6	6	4	6	3	3	4	2	72	76	81	77	74	84	100	85	3	75	4
E000924	TM000258	Medic	HighTeamHighTask	1	HighTaskworkPotential	1	HighTeamworkPotential	5	DOLL	ASI	6	6	6	5	5	4	6	2	6	7	2	1	3	6	2	20	18	20	10	7	7	7	5	7	6	4	6	1	80	85	90	92	93	80	100	92	3	90	4
E000892	TM000259	Transporter	LowTeamHighTask	1	HighTaskworkPotential	0	LowTeamworkPotential	8	USC	ASI	7	7	6	7	7	1	4	3	7	1	2	2	6	5	1	16	12	17	10	7	7	7	7	4	3	4	6	2	100	77	56	28	100	100	100	100	3	100	3
E000906	TM000259	Medic	LowTeamLowTask	0	LowTaskworkPotential	0	LowTeamworkPotential	8	USC	ASI	7	2	5	7	7	6	7	2	4	6	6	1	4	6	1	20	13	7	5	7	7	6	5	6	2	2	5	2	51	69	69	55	83	90	98	55	3	90	3
E000932	TM000259	Engineer	LowTeamLowTask	0	LowTaskworkPotential	0	LowTeamworkPotential	8	USC	ASI	6	5	6	5	3	5	4	2	5	5	2	2	2	5	5	13	6	10	6	7	6	7	4	6	5	3	5	2	86	71	66	50	87	82	100	94	3	90	3
E000888	TM000260	Transporter	HighTeamLowTask	0	LowTaskworkPotential	1	HighTeamworkPotential	7	UAZ	ASI	5	4	4	5	1	5	3	5	4	4	2	6	3	2	3	16	14	16	9	7	6	7	4	7	4	3	5	3	50	50	60	50	40	75	75	80	3	85	5
E000876	TM000261	Transporter	LowTeamHighTask	1	HighTaskworkPotential	0	LowTeamworkPotential	3	CMURI	ASI	5	5	4	7	6	3	6	3	6	2	4	3	2	6	3	16	16	16	10	7	7	7	6	7	5	3	5	3	66	56	41	60	73	78	73	71	3	100	3
E000933	TM000261	Engineer	LowTeamLowTask	0	LowTaskworkPotential	0	LowTeamworkPotential	3	CMURI	ASI	3	5	5	7	7	3	7	2	6	1	4	1	1	6	2	10	4	8	7	7	6	6	4	2	7	2	4	3	40	4	1	36	40	66	79	83	3	59	3
E000956	TM000261	Medic	LowTeamHighTask	1	HighTaskworkPotential	0	LowTeamworkPotential	3	CMURI	ASI	5	2	4	6	7	5	4	2	5	1	3	1	1	5	2	20	10	20	10	7	6	6	3	7	4	2	4	3	70	80	71	49	80	90	100	55	3	100	3
E000887	TM000264	Transporter	HighTeamHighTask	1	HighTaskworkPotential	1	HighTeamworkPotential	8	USC	ASI	6	3	6	5	5	5	5	2	6	2	6	1	2	3	1	12	3	15	10	7	7	7	5	4	4	4	6	2	78	91	86	81	69	87	100	83	3	66	4
E000934	TM000264	Medic	HighTeamLowTask	0	LowTaskworkPotential	1	HighTeamworkPotential	8	USC	ASI	5	2	7	5	5	2	6	3	5	3	2	1	5	4	1	7	4	11	8	7	7	4	7	7	4	3	6	1	70	75	100	100	80	90	96	90	2	90	5
E000961	TM000264	Engineer	HighTeamLowTask	0	LowTaskworkPotential	1	HighTeamworkPotential	8	USC	ASI	2	7	6	3	2	6	5	4	3	6	6	7	7	1	5	20	10	13	8	7	7	7	1	7	7	3	5	2	91	85	100	100	93	83	95	99	3	90	5
E000950	TM000265	Medic	HighTeamHighTask	1	HighTaskworkPotential	1	HighTeamworkPotential	5	DOLL	ASI	7	6	7	7	7	2	4	2	6	4	2	2	4	6	2	14	14	12	1	7	6	6	6	5	4	2	5	1	81	79	77	78	79	98	100	100	3	100	2
E000965	TM000265	Engineer	HighTeamHighTask	1	HighTaskworkPotential	1	HighTeamworkPotential	5	DOLL	ASI	7	3	6	6	7	3	4	2	5	1	4	3	4	5	2	11	11	12	9	7	7	7	5	7	7	4	6	3	86	89	92	80	91	92	100	91	3	75	4
E000974	TM000265	Transporter	HighTeamHighTask	1	HighTaskworkPotential	1	HighTeamworkPotential	5	DOLL	ASI	5	5	6	7	5	2	7	2	6	4	2	1	1	6	3	9	8	7	8	7	7	6	7	6	6	3	4	2	80	65	90	75	100	90	95	100	2	75	5
E000935	TM000266	Transporter	HighTeamLowTask	0	LowTaskworkPotential	1	HighTeamworkPotential	4	CRA	ASI	4	5	5	3	2	5	3	5	3	5	5	2	2	2	3	14	14	15	13	7	6	5	4	4	4	1	3	2	70	60	40	40	30	30	90	90	3	-5	2
E000983	TM000266	Engineer	HighTeamHighTask	1	HighTaskworkPotential	1	HighTeamworkPotential	4	CRA	ASI	7	4	6	7	7	4	6	3	6	4	3	3	3	4	3	20	20	20	1	7	7	7	7	7	2	3	6	3	70	90	60	60	80	50	100	100	3	90	4
E001000	TM000266	Medic	LowTeamHighTask	1	HighTaskworkPotential	0	LowTeamworkPotential	4	CRA	ASI	5	4	7	6	3	6	6	5	4	6	4	1	7	3	4	18	14	20	11	7	7	7	7	7	7	4	6	3	100	100	100	100	100	100	100	100	3	100	5
E000905	TM000267	Medic	LowTeamLowTask	0	LowTaskworkPotential	0	LowTeamworkPotential	8	USC	ASI	6	5	3	6	6	3	4	2	5	1	4	2	6	6	2	19	19	20	4	7	7	7	7	7	3	3	6	3	80	80	79	70	100	80	100	100	3	88	5
E000943	TM000267	Transporter	HighTeamLowTask	0	LowTaskworkPotential	1	HighTeamworkPotential	8	USC	ASI	7	5	6	7	5	3	5	2	6	5	1	7	5	5	4	7	7	5	7	7	7	7	7	5	6	4	6	3	65	79	95	61	86	63	100	91	2	71	4
E000957	TM000267	Engineer	HighTeamLowTask	0	LowTaskworkPotential	1	HighTeamworkPotential	8	USC	ASI	7	2	5	7	7	3	2	2	6	2	2	1	2	4	2	4	0	7	10	7	7	7	4	7	7	3	5	2	72	92	82	81	74	82	48	83	2	60	5
E000971	TM000268	Transporter	HighTeamLowTask	0	LowTaskworkPotential	1	HighTeamworkPotential	5	DOLL	ASI	5	3	6	5	4	6	7	2	7	7	2	5	4	3	1	10	6	17	10	7	7	7	5	6	3	4	6	3	90	50	80	87	83	90	100	82	3	80	3
E000977	TM000268	Engineer	HighTeamLowTask	0	LowTaskworkPotential	1	HighTeamworkPotential	5	DOLL	ASI	7	1	5	7	5	6	4	5	2	2	2	2	1	5	3	14	14	15	9	7	6	6	1	6	5	2	3	2	50	40	42	43	58	27	100	64	3	65	4
E000992	TM000268	Medic	HighTeamHighTask	1	HighTaskworkPotential	1	HighTeamworkPotential	5	DOLL	ASI	7	2	7	7	7	2	6	1	7	2	2	7	1	6	2	20	10	20	4	7	7	7	7	7	6	4	6	2	100	100	100	100	100	100	100	100	3	100	3
E000972	TM000269	Engineer	HighTeamHighTask	1	HighTaskworkPotential	1	HighTeamworkPotential	6	SIFT	ASI	5	5	6	6	6	3	5	3	5	5	3	1	2	5	2	17	17	9	9	7	7	7	5	6	7	3	6	2	71	30	59	70	80	60	100	75	3	60	3
E000975	TM000269	Transporter	HighTeamHighTask	1	HighTaskworkPotential	1	HighTeamworkPotential	6	SIFT	ASI	6	2	5	5	6	2	6	2	5	1	1	2	2	6	1	20	20	20	10	7	4	4	1	4	4	2	4	2	80	80	66	70	76	88	85	65	3	82	2
E000998	TM000269	Medic	HighTeamLowTask	0	LowTaskworkPotential	1	HighTeamworkPotential	6	SIFT	ASI	6	5	5	7	6	3	6	2	6	5	5	3	2	5	5	20	20	20	6	7	6	6	4	4	4	3	5	3	80	70	70	70	90	80	100	80	3	60	4
E000964	TM000270	Engineer	HighTeamLowTask	0	LowTaskworkPotential	1	HighTeamworkPotential	7	UAZ	ASI	6	2	5	6	1	3	5	3	4	2	4	2	2	5	1	10	3	6	2	6	6	5	6	4	6	2	3	3	55	50	60	50	60	70	55	70	2	65	2
E000987	TM000270	Medic	HighTeamHighTask	1	HighTaskworkPotential	1	HighTeamworkPotential	7	UAZ	ASI	6	4	5	6	7	2	6	2	6	5	2	1	1	7	2	20	20	5	5	7	6	6	2	5	2	3	6	2	74	73	74	93	68	81	88	78	3	66	2
E000995	TM000270	Transporter	HighTeamHighTask	1	HighTaskworkPotential	1	HighTeamworkPotential	7	UAZ	ASI	5	3	4	4	3	3	6	2	5	3	3	4	3	4	3	12	12	8	12	7	7	7	3	4	7	2	4	3	85	73	84	88	88	91	94	90	3	47	3
E000963	TM000271	Medic	LowTeamLowTask	0	LowTaskworkPotential	0	LowTeamworkPotential	4	CRA	ASI	6	5	6	7	7	4	4	3	5	2	3	3	3	5	2	13	12	15	10	7	7	7	6	7	4	2	5	3	66	69	70	70	70	70	69	71	3	50	3
E000997	TM000271	Engineer	HighTeamHighTask	1	HighTaskworkPotential	1	HighTeamworkPotential	4	CRA	ASI	6	3	5	5	7	4	6	3	4	4	4	2	3	6	4	10	10	8	12	7	6	7	7	6	7	3	5	3	53	80	74	95	100	91	100	100	3	100	5
E001019	TM000271	Transporter	HighTeamLowTask	0	LowTaskworkPotential	1	HighTeamworkPotential	4	CRA	ASI	7	1	7	7	1	3	1	2	5	3	7	3	1	3	5	20	15	20	4	7	7	7	2	7	5	2	5	2	22	79	78	79	21	12	100	66	3	82	4
E000962	TM000272	Transporter	HighTeamLowTask	0	LowTaskworkPotential	1	HighTeamworkPotential	3	CMURI	ASI	6	6	3	4	2	2	5	2	5	6	2	6	2	2	3	16	10	10	2	7	7	7	3	6	6	2	4	3	70	50	50	90	80	40	100	50	3	75	3
E001016	TM000272	Medic	HighTeamHighTask	1	HighTaskworkPotential	1	HighTeamworkPotential	3	CMURI	ASI	6	1	5	6	3	3	5	2	6	2	2	1	4	3	3	14	14	10	10	7	7	7	5	6	6	3	5	2	80	70	70	90	90	80	98	90	3	75	4
E001022	TM000272	Engineer	HighTeamHighTask	1	HighTaskworkPotential	1	HighTeamworkPotential	3	CMURI	ASI	7	4	3	7	7	5	7	1	7	1	4	1	3	7	1	20	15	20	10	7	7	7	6	7	2	3	6	2	84	95	93	94	92	60	100	60	3	100	5
E001002	TM000273	Medic	HighTeamLowTask	0	LowTaskworkPotential	1	HighTeamworkPotential	7	UAZ	ASI	6	6	5	3	6	4	7	4	6	6	2	2	2	3	4	19	19	19	13	7	7	7	4	7	5	3	6	2	50	80	80	60	50	40	95	70	3	60	3
E000980	TM000274	Transporter	HighTeamLowTask	0	LowTaskworkPotential	1	HighTeamworkPotential	4	CRA	ASI	5	3	5	6	5	2	4	1	6	1	4	2	2	7	1	11	11	13	10	7	7	7	7	4	6	2	5	3	58	1	0	60	65	80	80	80	2	-10	2
E001027	TM000274	Engineer	LowTeamHighTask	1	HighTaskworkPotential	0	LowTeamworkPotential	4	CRA	ASI	7	4	7	7	7	1	5	3	4	3	5	4	2	2	4	16	14	8	12	7	7	7	1	7	5	3	6	3	100	100	100	100	100	100	100	100	3	100	5
E001036	TM000274	Medic	LowTeamLowTask	0	LowTaskworkPotential	0	LowTeamworkPotential	4	CRA	ASI	4	3	5	6	4	2	7	3	6	7	5	2	3	2	3	9	9	9	10	7	5	4	5	6	4	2	5	2	69	32	66	63	74	71	80	78	3	70	3
E000949	TM000275	Engineer	LowTeamHighTask	1	HighTaskworkPotential	0	LowTeamworkPotential	5	DOLL	ASI	5	7	6	6	2	5	6	3	4	3	2	1	2	3	2	12	12	14	10	7	7	7	4	7	7	3	6	1	75	65	70	70	80	70	100	85	3	100	6
E000970	TM000275	Medic	HighTeamHighTask	1	HighTaskworkPotential	1	HighTeamworkPotential	5	DOLL	ASI	6	5	3	6	3	3	5	3	4	4	2	5	3	4	5	12	10	10	8	7	7	7	7	7	5	4	6	1	100	100	100	100	100	100	100	100	3	100	5
E000991	TM000275	Transporter	HighTeamHighTask	1	HighTaskworkPotential	1	HighTeamworkPotential	5	DOLL	ASI	6	1	5	5	6	2	6	1	5	1	2	1	1	6	2	20	10	20	6	7	7	5	7	7	5	4	6	1	93	70	100	90	71	91	72	97	2	100	6
E001024	TM000276	Medic	HighTeamLowTask	0	LowTaskworkPotential	1	HighTeamworkPotential	6	SIFT	ASI	5	6	6	6	3	4	5	2	6	5	1	2	1	3	2	12	6	14	10	7	6	6	6	6	3	3	5	3	75	85	91	95	70	75	72	82	2	82	4
E001042	TM000276	Engineer	HighTeamHighTask	1	HighTaskworkPotential	1	HighTeamworkPotential	6	SIFT	ASI	5	2	6	7	5	2	7	2	7	1	1	2	1	6	2	20	20	20	13	7	7	5	6	7	6	3	6	3	74	70	70	90	90	90	85	90	2	90	5
E001049	TM000276	Transporter	LowTeamHighTask	1	HighTaskworkPotential	0	LowTeamworkPotential	6	SIFT	ASI	5	6	7	6	4	5	5	5	5	5	3	5	2	6	2	15	12	14	11	7	7	7	7	7	6	3	5	2	72	40	60	75	85	95	100	95	3	90	3
E000984	TM000277	Medic	HighTeamLowTask	0	LowTaskworkPotential	1	HighTeamworkPotential	3	CMURI	ASI	5	3	3	4	4	3	5	3	4	3	4	1	4	5	3	18	18	20	13	7	7	7	6	7	6	4	6	3	90	85	67	90	75	80	100	90	3	80	4
E001011	TM000277	Engineer	LowTeamHighTask	1	HighTaskworkPotential	0	LowTeamworkPotential	3	CMURI	ASI	7	2	6	6	7	5	1	3	5	3	1	1	2	2	2	14	14	10	8	7	7	7	4	6	5	4	6	3	80	85	100	100	100	90	100	95	3	100	4
E001060	TM000277	Transporter	LowTeamHighTask	1	HighTaskworkPotential	0	LowTeamworkPotential	3	CMURI	ASI	7	5	6	6	1	3	6	1	6	1	2	2	2	6	1	11	6	3	2	7	7	7	1	7	6	2	3	3	70	63	72	82	73	68	95	87	3	23	3
E000973	TM000279	Engineer	HighTeamLowTask	0	LowTaskworkPotential	1	HighTeamworkPotential	5	DOLL	ASI	6	5	7	6	5	2	6	2	5	4	4	2	2	6	2	10	8	18	2	6	5	6	2	6	2	2	5	2	81	81	100	100	100	70	90	100	2	100	3
E001100	TM000279	Medic	LowTeamLowTask	0	LowTaskworkPotential	0	LowTeamworkPotential	5	DOLL	ASI	3	6	3	3	4	5	4	6	3	2	3	2	6	2	4	11	10	12	8	6	7	5	7	7	6	3	5	3	45	30	65	70	80	60	80	70	2	50	4
E001026	TM000281	Medic	HighTeamHighTask	1	HighTaskworkPotential	1	HighTeamworkPotential	3	CMURI	ASI	6	2	7	5	2	5	6	2	4	2	3	2	5	6	2	12	7	13	10	7	7	7	5	6	5	3	6	1	100	70	60	80	100	100	100	100	3	85	3
E001094	TM000281	Transporter	HighTeamHighTask	1	HighTaskworkPotential	1	HighTeamworkPotential	3	CMURI	ASI	6	2	5	7	5	3	6	1	7	1	2	3	2	7	1	15	5	20	8	7	7	5	7	7	6	4	6	1	100	95	97	100	93	98	85	100	2	99	5
E001095	TM000281	Engineer	HighTeamLowTask	0	LowTaskworkPotential	1	HighTeamworkPotential	3	CMURI	ASI	6	3	6	6	6	3	6	3	6	5	5	5	6	6	4	10	10	6	1	7	7	7	5	4	5	2	4	1	50	42	81	82	82	81	97	88	3	71	5
E001033	TM000282	Transporter	LowTeamLowTask	0	LowTaskworkPotential	0	LowTeamworkPotential	4	CRA	ASI	1	6	3	4	1	6	3	5	5	7	7	1	7	1	7	12	12	12	8	7	7	7	7	6	6	3	6	3	75	25	75	90	70	50	90	50	3	55	3
E001078	TM000282	Engineer	LowTeamLowTask	0	LowTaskworkPotential	0	LowTeamworkPotential	4	CRA	ASI	6	3	2	5	4	4	4	2	5	3	4	1	2	5	3	16	5	10	10	7	6	6	1	5	2	2	2	1	50	50	51	70	30	80	65	53	4	20	5
E001098	TM000282	Medic	LowTeamLowTask	0	LowTaskworkPotential	0	LowTeamworkPotential	4	CRA	ASI	3	7	2	2	1	7	2	3	1	1	2	1	2	7	4	20	20	10	6	7	7	7	1	6	2	2	5	2	79	60	49	100	53	100	100	70	3	63	3
E000986	TM000283	Engineer	LowTeamLowTask	0	LowTaskworkPotential	0	LowTeamworkPotential	7	UAZ	ASI	6	5	3	5	7	5	2	2	6	3	2	1	2	5	2	11	3	13	1	7	6	1	7	7	2	1	3	2	70	100	83	100	100	100	60	100	1	80	3
E001096	TM000284	Engineer	HighTeamLowTask	0	LowTaskworkPotential	1	HighTeamworkPotential	6	SIFT	ASI	6	3	4	4	6	3	5	2	5	2	2	1	2	5	3	20	20	20	2	7	6	5	7	6	5	2	3	2	35	0	0	75	50	75	30	40	1	30	3
E001115	TM000284	Medic	LowTeamLowTask	0	LowTaskworkPotential	0	LowTeamworkPotential	6	SIFT	ASI	5	5	5	6	1	3	6	2	7	1	5	7	3	5	2	13	13	10	13	6	5	4	6	5	3	2	2	2	79	19	65	92	62	95	96	82	3	88	3
E001117	TM000284	Transporter	HighTeamHighTask	1	HighTaskworkPotential	1	HighTeamworkPotential	6	SIFT	ASI	6	2	5	6	6	4	4	3	5	2	2	1	3	6	4	12	11	10	10	7	7	7	7	7	7	4	6	2	81	100	90	70	70	100	100	100	3	90	4
E001051	TM000285	Engineer	HighTeamLowTask	0	LowTaskworkPotential	1	HighTeamworkPotential	4	CRA	ASI	6	4	3	5	3	5	4	2	4	5	2	2	2	3	4	14	12	18	8	7	7	6	4	5	7	3	5	2	62	62	75	75	70	60	90	80	3	70	4
E001104	TM000285	Medic	HighTeamLowTask	0	LowTaskworkPotential	1	HighTeamworkPotential	4	CRA	ASI	5	5	6	6	5	5	3	2	5	3	3	2	3	5	2	6	6	12	10	7	6	6	4	6	5	3	5	2	77	63	70	71	65	82	93	87	3	70	3
E001110	TM000285	Transporter	HighTeamLowTask	0	LowTaskworkPotential	1	HighTeamworkPotential	4	CRA	ASI	6	4	6	6	6	4	3	2	3	1	6	2	4	5	1	7	5	9	9	7	6	5	7	7	4	3	5	1	70	100	84	92	58	86	100	67	3	69	5
E001030	TM000286	Medic	LowTeamLowTask	0	LowTaskworkPotential	0	LowTeamworkPotential	7	UAZ	ASI	5	4	5	4	4	5	4	2	6	4	4	2	4	5	3	11	11	13	11	7	7	6	6	5	7	3	6	3	74	69	70	53	84	72	90	82	3	80	3
E001025	TM000288	Engineer	HighTeamHighTask	1	HighTaskworkPotential	1	HighTeamworkPotential	3	CMURI	ASI	6	3	4	6	2	2	6	2	6	1	1	4	2	5	1	20	18	20	4	7	6	6	2	6	4	2	4	3	80	75	93	81	95	89	100	85	3	69	4
E001090	TM000288	Medic	HighTeamHighTask	1	HighTaskworkPotential	1	HighTeamworkPotential	3	CMURI	ASI	6	5	6	6	3	5	3	4	4	5	4	1	5	5	2	12	11	15	10	7	7	7	4	7	5	3	6	3	70	90	85	80	75	95	100	100	3	80	4
E001121	TM000288	Transporter	LowTeamHighTask	1	HighTaskworkPotential	0	LowTeamworkPotential	3	CMURI	ASI	6	4	5	6	5	3	6	2	6	4	1	4	2	5	2	18	17	7	3	7	6	6	4	3	3	2	4	3	83	72	63	58	92	91	92	95	5	100	3
E001013	TM000289	Transporter	LowTeamHighTask	1	HighTaskworkPotential	0	LowTeamworkPotential	6	SIFT	ASI	7	2	6	6	5	3	7	2	7	3	1	2	2	6	2	20	20	5	5	7	6	6	3	4	5	3	5	3	60	77	91	78	85	65	100	75	3	85	4
E001029	TM000289	Engineer	LowTeamHighTask	1	HighTaskworkPotential	0	LowTeamworkPotential	6	SIFT	ASI	4	5	6	7	4	5	5	6	5	7	7	2	4	3	3	20	20	20	8	7	7	6	6	6	3	4	6	3	90	80	70	85	100	85	100	80	3	72	4
E001086	TM000289	Medic	HighTeamLowTask	0	LowTaskworkPotential	1	HighTeamworkPotential	6	SIFT	ASI	5	6	3	2	2	6	4	6	3	7	6	1	6	2	6	16	3	6	1	3	3	3	3	1	1	1	2	3	10	1	15	42	84	39	12	15	3	14	1
E001067	TM000290	Engineer	LowTeamHighTask	1	HighTaskworkPotential	0	LowTeamworkPotential	5	DOLL	ASI	6	2	6	6	4	2	6	2	6	2	3	2	1	2	2	20	20	20	10	7	6	6	6	5	5	3	6	3	82	75	85	85	60	95	90	95	2	90	4
E001081	TM000290	Medic	LowTeamHighTask	1	HighTaskworkPotential	0	LowTeamworkPotential	5	DOLL	ASI	5	2	3	5	4	3	6	1	7	6	2	3	4	2	3	14	12	20	10	7	7	7	5	6	4	3	6	3	100	100	70	100	80	80	100	100	3	85	4
E001082	TM000290	Transporter	HighTeamHighTask	1	HighTaskworkPotential	1	HighTeamworkPotential	5	DOLL	ASI	6	2	6	6	6	3	5	2	6	1	2	1	2	6	2	20	20	20	4	7	7	7	6	6	5	4	6	2	100	90	90	90	90	100	100	80	3	100	5
E001088	TM000291	Transporter	HighTeamHighTask	1	HighTaskworkPotential	1	HighTeamworkPotential	6	SIFT	ASI	6	2	7	6	6	1	6	2	6	1	4	1	2	6	1	20	16	16	10	7	7	6	6	6	4	3	6	1	81	66	90	100	95	95	95	100	2	100	4
E001120	TM000291	Medic	HighTeamHighTask	1	HighTaskworkPotential	1	HighTeamworkPotential	6	SIFT	ASI	6	1	1	7	7	4	6	2	4	5	4	1	3	2	1	20	20	20	10	7	7	7	7	5	6	3	6	3	90	80	90	90	80	60	95	70	3	90	4
E001125	TM000291	Engineer	HighTeamHighTask	1	HighTaskworkPotential	1	HighTeamworkPotential	6	SIFT	ASI	6	3	3	5	6	2	6	2	6	4	4	1	2	4	2	15	8	20	2	7	7	7	3	7	5	3	5	2	75	80	90	90	100	90	100	100	2	80	4
E000982	TM000292	Engineer	HighTeamLowTask	0	LowTaskworkPotential	1	HighTeamworkPotential	3	CMURI	ASI	4	2	5	4	3	5	3	2	4	3	4	2	6	4	4	9	6	5	5	7	7	7	7	7	6	2	4	2	70	50	70	85	75	75	100	60	3	60	3
E001028	TM000292	Transporter	LowTeamLowTask	0	LowTaskworkPotential	0	LowTeamworkPotential	3	CMURI	ASI	6	6	4	2	1	7	2	2	2	6	2	1	3	1	5	20	20	13	8	7	5	5	3	3	3	3	6	3	70	83	100	100	100	26	100	37	3	90	3
E001102	TM000292	Medic	HighTeamLowTask	0	LowTaskworkPotential	1	HighTeamworkPotential	3	CMURI	ASI	2	2	1	1	4	3	4	2	5	2	3	1	4	3	2	13	2	10	10	7	7	7	7	7	5	3	5	1	70	50	39	73	47	91	92	60	2	73	5
E001053	TM000293	Transporter	LowTeamLowTask	0	LowTaskworkPotential	0	LowTeamworkPotential	4	CRA	ASI	2	2	2	2	1	6	2	6	2	2	7	1	7	5	2	12	10	13	12	7	7	7	7	7	7	3	5	3	75	30	80	34	86	94	100	90	3	80	4
E001063	TM000293	Engineer	HighTeamLowTask	0	LowTaskworkPotential	1	HighTeamworkPotential	4	CRA	ASI	7	2	6	7	7	1	7	2	7	1	1	1	1	6	1	20	20	20	5	7	7	7	4	4	4	3	5	1	90	60	50	80	90	95	40	90	2	85	3
E001119	TM000293	Medic	LowTeamLowTask	0	LowTaskworkPotential	0	LowTeamworkPotential	4	CRA	ASI	5	6	5	5	5	5	4	5	5	3	4	1	3	4	3	14	12	6	2	7	7	7	3	3	5	2	4	3	75	59	60	88	35	37	100	39	3	85	2
E000985	TM000294	Transporter	LowTeamLowTask	0	LowTaskworkPotential	0	LowTeamworkPotential	5	DOLL	ASI	6	2	5	5	6	3	6	2	5	5	4	2	5	5	2	14	5	12	4	5	5	4	7	7	4	2	4	3	75	85	80	70	70	70	69	70	2	75	5
E001017	TM000294	Engineer	LowTeamLowTask	0	LowTaskworkPotential	0	LowTeamworkPotential	5	DOLL	ASI	6	3	7	6	1	3	5	2	6	2	4	5	4	6	2	20	20	2	1	7	6	3	6	6	2	1	2	2	74	92	82	50	69	95	88	75	3	54	3
E001074	TM000294	Medic	HighTeamLowTask	0	LowTaskworkPotential	1	HighTeamworkPotential	5	DOLL	ASI	5	3	6	6	3	4	4	3	6	5	3	2	4	5	2	20	20	20	2	7	7	7	6	6	2	4	6	3	80	50	60	90	80	75	85	80	3	80	2
E001092	TM000296	Medic	HighTeamLowTask	0	LowTaskworkPotential	1	HighTeamworkPotential	7	UAZ	ASI	6	4	3	4	2	4	2	2	5	5	2	5	6	4	5	10	4	4	6	7	6	6	5	6	5	3	4	1	61	52	52	42	61	43	77	74	3	32	5
E001103	TM000296	Transporter	LowTeamLowTask	0	LowTaskworkPotential	0	LowTeamworkPotential	7	UAZ	ASI	5	2	6	7	5	4	5	3	4	6	5	1	2	7	1	14	14	12	10	7	6	4	6	3	5	2	5	1	75	91	70	80	70	95	100	90	3	100	2
E001141	TM000296	Engineer	LowTeamHighTask	1	HighTaskworkPotential	0	LowTeamworkPotential	7	UAZ	ASI	7	1	6	7	4	3	6	2	7	6	2	4	3	6	1	17	17	13	8	7	7	7	6	6	4	3	5	2	50	70	40	70	50	90	90	90	3	100	4
E001064	TM000297	Engineer	LowTeamLowTask	0	LowTaskworkPotential	0	LowTeamworkPotential	3	CMURI	ASI	5	6	2	2	5	5	7	3	7	2	5	4	5	2	2	20	20	4	4	7	7	6	3	5	4	3	6	3	76	36	40	81	80	80	100	50	3	85	4
E001146	TM000297	Transporter	HighTeamLowTask	0	LowTaskworkPotential	1	HighTeamworkPotential	3	CMURI	ASI	6	3	5	5	4	3	5	5	4	1	4	1	2	6	3	15	10	15	10	7	6	6	5	4	6	3	5	3	70	60	80	50	81	60	100	65	3	60	3
E000994	TM000298	Transporter	HighTeamHighTask	1	HighTaskworkPotential	1	HighTeamworkPotential	6	SIFT	ASI	7	1	7	7	6	1	6	1	7	1	1	1	1	7	1	20	10	20	4	7	6	7	6	7	6	3	5	2	100	99	100	100	100	100	100	100	3	100	6
E001127	TM000298	Medic	HighTeamHighTask	1	HighTaskworkPotential	1	HighTeamworkPotential	6	SIFT	ASI	6	2	6	6	3	5	4	3	6	1	2	3	5	5	3	13	12	16	11	7	7	7	7	6	6	4	6	1	75	78	94	86	86	100	100	100	3	90	5
E001151	TM000298	Engineer	HighTeamLowTask	0	LowTaskworkPotential	1	HighTeamworkPotential	6	SIFT	ASI	6	6	6	7	7	2	6	2	6	2	2	2	2	6	2	10	9	4	2	7	6	6	3	5	3	2	4	3	70	70	70	70	70	70	70	70	2	50	4
E001129	TM000299	Medic	HighTeamLowTask	0	LowTaskworkPotential	1	HighTeamworkPotential	7	UAZ	ASI	5	3	5	5	3	4	6	2	6	4	3	3	4	5	1	5	4	13	9	6	7	4	7	6	5	3	5	1	72	50	90	100	100	89	52	69	2	100	3
E001143	TM000299	Transporter	LowTeamLowTask	0	LowTaskworkPotential	0	LowTeamworkPotential	7	UAZ	ASI	6	5	6	6	4	3	4	4	4	4	5	2	2	4	4	16	12	12	4	7	7	5	7	5	4	2	5	3	91	92	92	92	100	90	89	89	2	90	6
E001159	TM000301	Transporter	HighTeamLowTask	0	LowTaskworkPotential	1	HighTeamworkPotential	5	DOLL	ASI	6	2	5	6	6	3	4	2	6	3	3	2	1	3	2	16	16	14	10	7	5	4	5	5	4	3	4	2	75	65	85	60	65	70	70	70	3	62	2
E001162	TM000301	Engineer	LowTeamHighTask	1	HighTaskworkPotential	0	LowTeamworkPotential	5	DOLL	ASI	5	3	5	4	4	3	5	2	4	3	2	1	3	2	4	10	7	10	3	7	7	7	6	4	7	3	5	1	70	95	100	100	100	98	100	90	3	95	4
E001131	TM000302	Engineer	HighTeamHighTask	1	HighTaskworkPotential	1	HighTeamworkPotential	4	CRA	ASI	6	3	5	6	6	3	7	2	6	2	1	2	2	5	2	20	20	20	1	7	7	7	7	6	2	3	6	3	85	85	90	90	100	100	100	90	3	100	6
E001144	TM000302	Medic	HighTeamHighTask	1	HighTaskworkPotential	1	HighTeamworkPotential	4	CRA	ASI	7	1	7	7	7	2	7	2	7	2	2	2	2	7	2	10	10	10	2	7	5	4	5	5	4	3	4	1	100	100	100	100	100	100	100	100	1	100	6
E001160	TM000302	Transporter	LowTeamHighTask	1	HighTaskworkPotential	0	LowTeamworkPotential	4	CRA	ASI	6	3	6	7	2	3	6	2	6	5	4	2	3	5	2	14	12	3	9	7	6	6	3	5	7	3	5	3	63	62	94	70	59	78	100	64	3	81	4
E001177	TM000303	Medic	HighTeamLowTask	0	LowTaskworkPotential	1	HighTeamworkPotential	8	USC	ASI	1	1	6	7	2	2	3	4	4	1	2	1	2	7	6	17	17	12	14	7	5	3	5	3	4	1	2	2	30	30	70	70	70	95	76	85	2	50	3
E001181	TM000303	Engineer	LowTeamHighTask	1	HighTaskworkPotential	0	LowTeamworkPotential	8	USC	ASI	6	3	6	6	6	5	6	2	5	2	2	2	3	4	2	14	12	13	2	7	7	4	7	7	2	3	6	2	70	80	80	86	65	86	64	76	2	80	4
E001182	TM000303	Transporter	LowTeamHighTask	1	HighTaskworkPotential	0	LowTeamworkPotential	8	USC	ASI	6	4	4	4	4	6	3	4	4	4	3	3	6	5	4	20	5	14	4	7	7	7	7	7	6	3	6	2	85	90	95	90	80	75	95	90	3	90	5
E001148	TM000304	Medic	HighTeamHighTask	1	HighTaskworkPotential	1	HighTeamworkPotential	5	DOLL	ASI	6	2	6	7	7	7	7	2	6	2	2	3	4	5	2	12	10	16	9	7	7	7	7	7	5	3	6	2	92	97	90	94	90	97	100	100	3	100	4
E001167	TM000304	Transporter	LowTeamHighTask	1	HighTaskworkPotential	0	LowTeamworkPotential	5	DOLL	ASI	6	7	5	6	3	3	4	2	4	1	2	1	2	5	1	20	20	20	7	6	7	6	6	5	2	4	5	3	96	90	88	88	89	98	100	98	2	90	2
E001176	TM000304	Engineer	LowTeamLowTask	0	LowTaskworkPotential	0	LowTeamworkPotential	5	DOLL	ASI	5	5	3	6	7	6	6	4	5	6	5	6	5	3	3	14	2	9	3	7	7	7	5	7	2	4	6	2	78	80	72	92	58	81	93	86	3	62	5
E001188	TM000305	Medic	LowTeamLowTask	0	LowTaskworkPotential	0	LowTeamworkPotential	6	SIFT	ASI	2	2	5	1	2	4	5	6	2	6	6	2	1	1	6	20	20	20	2	7	6	5	6	4	4	1	4	3	40	25	50	50	20	15	50	45	3	15	3
E001192	TM000305	Transporter	HighTeamHighTask	1	HighTaskworkPotential	1	HighTeamworkPotential	6	SIFT	ASI	5	4	5	7	3	4	5	2	5	2	4	1	2	6	2	8	8	10	9	6	7	5	7	7	4	3	6	3	90	75	70	80	95	95	95	95	2	100	3
E001195	TM000305	Engineer	HighTeamHighTask	1	HighTaskworkPotential	1	HighTeamworkPotential	6	SIFT	ASI	6	3	6	7	7	3	7	1	7	1	2	1	2	6	1	12	7	12	9	7	7	7	7	6	6	4	6	2	90	76	95	82	97	96	100	91	3	90	2
E001153	TM000306	Engineer	HighTeamLowTask	0	LowTaskworkPotential	1	HighTeamworkPotential	7	UAZ	ASI	7	3	6	6	2	6	2	3	6	1	6	2	6	5	5	20	20	20	20	7	4	3	4	4	3	2	3	1	70	70	70	70	70	70	70	70	3	62	3
E001164	TM000306	Medic	LowTeamHighTask	1	HighTaskworkPotential	0	LowTeamworkPotential	7	UAZ	ASI	3	3	5	6	3	5	7	3	7	3	5	2	1	6	2	19	19	14	7	7	7	7	7	4	4	2	5	3	92	64	65	90	92	93	91	88	3	79	3
E001183	TM000306	Transporter	LowTeamHighTask	1	HighTaskworkPotential	0	LowTeamworkPotential	7	UAZ	ASI	6	4	5	5	6	3	5	1	7	3	3	1	4	4	2	15	15	10	5	7	6	6	5	6	4	3	5	3	85	75	75	95	85	95	90	70	3	80	5
E001171	TM000307	Transporter	LowTeamLowTask	0	LowTaskworkPotential	0	LowTeamworkPotential	4	CRA	ASI	6	5	5	6	5	4	6	4	6	5	3	2	2	6	3	20	20	10	2	7	6	4	6	4	6	2	3	1	50	50	60	60	70	60	41	55	1	50	2
E001174	TM000307	Engineer	HighTeamLowTask	0	LowTaskworkPotential	1	HighTeamworkPotential	4	CRA	ASI	6	2	6	6	5	3	6	2	6	2	3	2	3	4	3	17	15	10	3	7	6	6	6	5	4	3	5	3	80	80	70	80	80	70	90	80	3	60	4
E001194	TM000307	Medic	HighTeamLowTask	0	LowTaskworkPotential	1	HighTeamworkPotential	4	CRA	ASI	6	2	6	7	7	3	6	2	6	2	1	1	2	6	2	12	6	6	1	7	6	6	4	5	6	3	5	3	81	71	86	80	95	86	85	86	4	74	5
E001186	TM000308	Engineer	LowTeamHighTask	1	HighTaskworkPotential	0	LowTeamworkPotential	3	CMURI	ASI	5	6	7	7	4	2	3	2	5	1	3	6	2	6	2	15	15	13	6	7	7	7	3	7	3	3	5	2	77	52	66	73	72	91	85	92	3	70	5
E001189	TM000308	Transporter	LowTeamLowTask	0	LowTaskworkPotential	0	LowTeamworkPotential	3	CMURI	ASI	6	1	7	6	7	1	7	2	7	1	2	1	1	7	1	20	1	0	0	7	3	3	2	2	1	1	2	1	76	75	76	76	76	72	65	75	3	79	1
E001197	TM000308	Medic	HighTeamHighTask	1	HighTaskworkPotential	1	HighTeamworkPotential	3	CMURI	ASI	6	1	5	7	7	2	6	3	5	1	2	2	4	6	1	14	14	7	12	7	7	7	5	7	5	4	6	2	100	100	80	95	90	100	100	100	3	70	5
E001124	TM000309	Transporter	HighTeamLowTask	0	LowTaskworkPotential	1	HighTeamworkPotential	8	USC	ASI	5	5	5	4	4	5	5	5	4	3	4	2	4	2	4	13	12	14	2	7	6	6	7	3	6	3	5	3	61	50	40	50	60	70	70	40	3	14	3
E001179	TM000309	Medic	LowTeamHighTask	1	HighTaskworkPotential	0	LowTeamworkPotential	8	USC	ASI	5	5	5	3	5	6	4	5	4	3	3	3	5	5	3	16	16	17	10	7	7	7	5	6	6	3	5	2	70	65	80	85	80	90	100	80	3	45	3
E001208	TM000309	Engineer	LowTeamHighTask	1	HighTaskworkPotential	0	LowTeamworkPotential	8	USC	ASI	5	2	5	5	5	6	5	3	4	3	5	3	6	6	3	13	11	14	11	7	6	6	4	6	5	3	6	1	76	92	92	94	94	93	100	92	3	85	5
E001031	TM000310	Transporter	HighTeamHighTask	1	HighTaskworkPotential	1	HighTeamworkPotential	8	USC	ASI	6	5	7	7	7	2	6	3	5	3	2	2	5	5	2	15	14	16	6	7	6	7	7	5	5	3	5	3	95	83	93	91	99	65	100	100	3	81	3
E001196	TM000310	Medic	HighTeamLowTask	0	LowTaskworkPotential	1	HighTeamworkPotential	8	USC	ASI	6	2	6	7	6	3	5	2	5	4	3	2	4	5	3	16	9	12	14	7	6	6	4	6	3	3	5	2	70	60	85	60	60	60	95	60	2	100	5
E001209	TM000311	Medic	HighTeamLowTask	0	LowTaskworkPotential	1	HighTeamworkPotential	7	UAZ	ASI	6	6	6	5	2	5	5	2	4	3	2	1	2	1	6	18	18	18	2	7	7	7	7	7	4	2	6	2	70	50	75	80	75	60	100	80	3	70	5
E001213	TM000311	Transporter	LowTeamHighTask	1	HighTaskworkPotential	0	LowTeamworkPotential	7	UAZ	ASI	6	3	6	6	6	4	6	2	5	3	3	3	2	3	3	14	14	11	2	7	7	7	6	5	2	3	6	1	82	63	68	89	61	84	100	79	3	74	4
E001214	TM000311	Engineer	HighTeamLowTask	0	LowTaskworkPotential	1	HighTeamworkPotential	7	UAZ	ASI	5	3	4	5	2	4	5	3	5	4	2	2	2	5	2	18	14	17	1	7	7	5	7	7	4	2	4	3	80	89	83	88	96	99	95	97	1	90	5
E001212	TM000312	Medic	LowTeamHighTask	1	HighTaskworkPotential	0	LowTeamworkPotential	4	CRA	ASI	6	3	5	6	5	3	4	2	5	5	2	1	4	5	5	8	8	12	9	7	7	7	6	7	6	4	6	2	72	52	65	91	80	91	100	85	3	100	3
E001234	TM000312	Engineer	HighTeamLowTask	0	LowTaskworkPotential	1	HighTeamworkPotential	4	CRA	ASI	7	2	2	7	4	2	6	2	6	2	2	2	2	5	2	14	6	6	0	7	6	6	2	6	2	3	5	3	60	60	60	80	80	80	80	80	3	80	4
E001260	TM000312	Transporter	LowTeamHighTask	1	HighTaskworkPotential	0	LowTeamworkPotential	4	CRA	ASI	6	4	6	6	7	4	5	2	5	3	4	2	2	4	4	13	14	4	6	7	7	7	7	7	6	4	6	2	67	62	100	100	79	63	100	100	3	84	4
E001227	TM000313	Medic	HighTeamLowTask	0	LowTaskworkPotential	1	HighTeamworkPotential	5	DOLL	ASI	5	7	3	2	1	7	1	5	1	3	7	1	1	3	1	16	14	14	2	7	6	4	3	3	5	1	2	2	20	30	60	30	30	15	50	10	2	60	2
E001249	TM000313	Engineer	LowTeamLowTask	0	LowTaskworkPotential	0	LowTeamworkPotential	5	DOLL	ASI	5	2	4	4	3	4	3	2	4	4	2	1	2	5	2	12	8	0	1	7	6	6	1	6	4	2	4	1	65	87	95	96	95	78	94	84	3	63	6
E001267	TM000313	Transporter	HighTeamLowTask	0	LowTaskworkPotential	1	HighTeamworkPotential	5	DOLL	ASI	6	2	6	6	6	2	7	1	6	5	1	1	1	6	1	8	2	8	0	7	2	2	1	2	1	1	2	3	81	71	81	72	73	92	83	83	3	83	1
E001204	TM000314	Engineer	LowTeamLowTask	0	LowTaskworkPotential	0	LowTeamworkPotential	6	SIFT	ASI	5	2	5	5	1	7	4	3	4	7	7	2	7	5	7	12	8	12	10	7	7	7	4	4	6	2	5	2	69	20	35	60	75	85	100	69	3	69	3
E001235	TM000314	Transporter	LowTeamHighTask	1	HighTaskworkPotential	0	LowTeamworkPotential	6	SIFT	ASI	7	3	6	6	6	2	6	2	6	2	2	2	2	4	3	14	14	10	0	7	6	6	6	7	2	3	6	1	76	92	93	91	94	100	100	100	3	100	5
E001251	TM000314	Medic	HighTeamLowTask	0	LowTaskworkPotential	1	HighTeamworkPotential	6	SIFT	ASI	3	7	6	6	3	5	2	1	5	6	5	1	6	1	6	19	6	7	2	7	6	6	6	6	6	2	4	2	64	100	96	98	59	68	100	75	2	48	3
E001211	TM000315	Transporter	LowTeamLowTask	0	LowTaskworkPotential	0	LowTeamworkPotential	3	CMURI	ASI	1	3	4	2	1	7	6	6	5	6	7	3	7	1	6	15	15	16	10	7	7	5	7	4	5	2	6	3	30	15	40	70	80	75	100	25	2	50	2
E001215	TM000315	Medic	HighTeamLowTask	0	LowTaskworkPotential	1	HighTeamworkPotential	3	CMURI	ASI	4	5	4	4	5	6	1	5	4	5	7	3	6	3	4	18	16	17	2	7	7	4	5	5	4	4	6	3	62	72	62	68	79	69	69	69	2	64	3
E001168	TM000316	Engineer	HighTeamHighTask	1	HighTaskworkPotential	1	HighTeamworkPotential	8	USC	ASI	7	1	6	6	6	2	6	6	2	2	2	1	4	5	3	20	20	20	17	7	6	6	6	6	5	2	4	1	71	65	69	76	82	81	82	83	3	100	5
E001201	TM000316	Medic	LowTeamHighTask	1	HighTaskworkPotential	0	LowTeamworkPotential	8	USC	ASI	7	1	6	6	6	3	6	1	7	2	2	2	2	5	1	18	16	3	3	7	6	6	4	7	5	3	6	3	100	100	100	100	100	100	100	100	3	100	6
E001264	TM000316	Transporter	LowTeamHighTask	1	HighTaskworkPotential	0	LowTeamworkPotential	8	USC	ASI	6	3	5	5	6	5	6	4	5	4	2	2	2	5	4	16	15	10	1	7	6	6	5	6	4	2	5	3	75	80	78	81	84	85	96	94	3	60	5
E001210	TM000318	Transporter	HighTeamHighTask	1	HighTaskworkPotential	1	HighTeamworkPotential	8	USC	ASI	7	2	7	7	7	1	4	2	6	1	1	1	1	7	1	10	10	10	8	7	5	5	5	5	4	3	5	2	70	90	85	94	100	100	94	100	3	95	4
E001275	TM000318	Engineer	LowTeamHighTask	1	HighTaskworkPotential	0	LowTeamworkPotential	8	USC	ASI	5	4	6	5	4	4	6	3	6	2	4	4	2	6	2	14	10	12	2	7	6	6	5	6	4	2	4	1	80	80	91	90	98	74	98	94	3	90	4
E001276	TM000318	Medic	HighTeamLowTask	0	LowTaskworkPotential	1	HighTeamworkPotential	8	USC	ASI	6	3	5	5	4	4	5	2	4	3	5	4	3	4	3	13	13	5	1	7	6	6	5	4	4	2	4	3	90	75	90	95	75	70	100	90	3	94	4
E001154	TM000320	Transporter	HighTeamHighTask	1	HighTaskworkPotential	1	HighTeamworkPotential	4	CRA	ASI	6	5	5	3	5	5	5	2	6	3	4	2	3	5	4	20	20	20	10	7	7	7	7	6	7	3	5	3	70	70	85	80	90	65	65	50	2	85	3
E001205	TM000320	Engineer	HighTeamLowTask	0	LowTaskworkPotential	1	HighTeamworkPotential	4	CRA	ASI	5	3	6	6	6	3	6	3	6	7	3	1	3	1	5	8	1	4	1	7	4	3	3	3	3	1	2	3	72	32	51	55	25	69	55	55	1	78	2
E001241	TM000320	Medic	LowTeamHighTask	1	HighTaskworkPotential	0	LowTeamworkPotential	4	CRA	ASI	7	5	5	6	4	3	7	1	7	1	1	1	2	6	4	14	12	11	2	7	7	7	7	5	6	3	6	3	81	63	100	100	100	85	66	71	2	100	3
E001228	TM000321	Transporter	HighTeamHighTask	1	HighTaskworkPotential	1	HighTeamworkPotential	7	UAZ	ASI	6	5	5	7	7	2	7	1	7	3	3	2	2	5	2	16	12	14	10	7	7	7	5	7	5	4	6	1	100	80	80	89	80	90	100	95	3	100	4
E001268	TM000321	Engineer	LowTeamLowTask	0	LowTaskworkPotential	0	LowTeamworkPotential	7	UAZ	ASI	1	2	6	6	6	2	5	2	6	2	2	7	6	5	3	13	11	11	0	7	6	6	4	6	2	3	5	1	91	93	92	90	91	90	90	92	3	84	5
E001219	TM000322	Engineer	LowTeamHighTask	1	HighTaskworkPotential	0	LowTeamworkPotential	4	CRA	ASI	6	3	5	6	7	5	4	2	6	2	3	2	2	5	2	15	15	14	10	7	7	7	6	7	5	4	6	1	90	100	95	100	85	88	100	93	3	90	5
E001247	TM000322	Transporter	HighTeamLowTask	0	LowTaskworkPotential	1	HighTeamworkPotential	4	CRA	ASI	6	2	6	6	4	2	5	2	5	2	2	2	2	5	2	8	1	2	1	4	6	6	6	6	4	2	4	3	92	91	96	91	93	94	100	96	1	97	5
E001277	TM000322	Medic	HighTeamLowTask	0	LowTaskworkPotential	1	HighTeamworkPotential	4	CRA	ASI	5	4	3	5	1	5	6	3	4	3	5	2	6	3	3	12	3	12	8	7	4	4	4	3	2	1	3	1	50	50	38	39	58	59	75	50	3	15	1
E001203	TM000323	Engineer	HighTeamHighTask	1	HighTaskworkPotential	1	HighTeamworkPotential	3	CMURI	ASI	7	2	7	7	7	2	7	2	7	2	1	7	2	6	2	20	18	18	11	7	7	7	7	7	7	4	6	1	92	100	100	100	100	100	100	100	3	100	6
E001233	TM000323	Transporter	HighTeamLowTask	0	LowTaskworkPotential	1	HighTeamworkPotential	3	CMURI	ASI	6	3	6	6	6	2	5	2	6	2	2	2	2	6	2	9	9	1	1	6	6	6	3	6	5	2	4	1	70	100	83	83	68	100	100	100	1	83	4
E001239	TM000323	Medic	HighTeamLowTask	0	LowTaskworkPotential	1	HighTeamworkPotential	3	CMURI	ASI	6	1	7	7	7	2	6	2	7	2	2	2	2	6	2	12	9	8	5	7	7	7	1	6	6	3	5	2	88	95	94	92	98	97	98	100	5	95	5
E001229	TM000324	Transporter	LowTeamLowTask	0	LowTaskworkPotential	0	LowTeamworkPotential	6	SIFT	ASI	7	2	6	6	4	5	7	2	4	3	5	3	4	3	3	16	20	17	5	7	7	7	5	7	4	3	5	1	76	94	69	77	68	64	78	81	3	64	6
E001250	TM000324	Medic	HighTeamLowTask	0	LowTaskworkPotential	1	HighTeamworkPotential	6	SIFT	ASI	5	4	6	2	5	6	6	3	6	2	2	3	1	3	3	15	13	12	7	7	7	7	4	6	6	3	4	2	43	54	64	64	60	55	70	46	3	75	3
E001274	TM000324	Engineer	LowTeamLowTask	0	LowTaskworkPotential	0	LowTeamworkPotential	6	SIFT	ASI	6	5	6	6	3	2	7	3	6	2	5	2	3	5	4	8	6	0	0	7	5	3	1	5	2	2	3	1	90	72	94	85	61	90	81	75	1	80	5
E000996	TM000325	Medic	LowTeamLowTask	0	LowTaskworkPotential	0	LowTeamworkPotential	4	CRA	ASI	6	2	6	7	7	5	5	3	5	1	3	2	1	3	2	7	3	10	10	7	6	6	5	4	6	3	4	3	70	65	75	80	80	75	90	75	3	80	3
E001224	TM000325	Engineer	HighTeamLowTask	0	LowTaskworkPotential	1	HighTeamworkPotential	4	CRA	ASI	7	1	5	7	4	1	7	1	7	4	2	1	5	7	7	8	8	12	1	7	6	6	3	6	5	3	5	1	82	100	100	86	65	95	100	100	3	100	6
E001281	TM000325	Transporter	HighTeamLowTask	0	LowTaskworkPotential	1	HighTeamworkPotential	4	CRA	ASI	6	6	6	6	6	2	6	2	6	2	6	2	2	6	2	14	12	10	2	6	6	6	4	6	3	3	5	3	80	79	79	80	80	81	81	82	2	51	4
E001271	TM000327	Medic	LowTeamLowTask	0	LowTaskworkPotential	0	LowTeamworkPotential	7	UAZ	ASI	5	4	6	6	5	4	7	3	6	3	3	3	3	5	3	17	17	20	9	7	7	7	5	5	5	3	5	1	50	44	65	78	77	69	93	67	3	50	4
E001279	TM000327	Engineer	LowTeamLowTask	0	LowTaskworkPotential	0	LowTeamworkPotential	7	UAZ	ASI	2	4	2	6	6	5	6	4	5	5	6	6	6	5	5	13	14	18	14	7	3	7	3	7	4	2	4	2	100	100	65	70	54	55	46	52	3	100	4
E001280	TM000327	Transporter	HighTeamLowTask	0	LowTaskworkPotential	1	HighTeamworkPotential	7	UAZ	ASI	6	2	6	6	5	4	7	2	7	3	3	3	2	6	3	6	6	3	2	7	6	6	1	6	3	2	4	1	82	75	76	86	75	88	90	89	3	75	5
E001039	TM000328	Medic	HighTeamLowTask	0	LowTaskworkPotential	1	HighTeamworkPotential	3	CMURI	ASI	7	1	7	7	7	1	7	1	7	7	1	1	1	7	1	10	8	6	1	7	5	5	3	5	4	2	4	2	100	100	100	100	100	100	100	100	3	97	6
E001246	TM000328	Engineer	HighTeamLowTask	0	LowTaskworkPotential	1	HighTeamworkPotential	3	CMURI	ASI	6	1	6	7	6	1	7	1	7	1	6	2	4	7	7	20	14	8	7	7	4	7	2	7	4	2	4	3	100	100	100	100	86	100	100	100	3	100	5
E001257	TM000328	Transporter	HighTeamLowTask	0	LowTaskworkPotential	1	HighTeamworkPotential	3	CMURI	ASI	5	2	6	6	6	4	5	2	6	6	4	1	6	3	2	20	20	20	6	7	7	7	6	6	2	3	6	2	95	80	80	95	90	95	100	95	2	95	3
E001089	TM000329	Medic	HighTeamLowTask	0	LowTaskworkPotential	1	HighTeamworkPotential	8	USC	ASI	7	5	6	6	7	3	7	1	7	1	4	1	1	7	1	12	12	15	12	7	7	7	7	7	3	4	6	2	100	100	100	100	100	100	100	100	3	100	4
E001248	TM000329	Transporter	HighTeamLowTask	0	LowTaskworkPotential	1	HighTeamworkPotential	8	USC	ASI	6	5	5	4	2	3	5	2	5	6	2	1	2	6	3	12	2	12	8	7	6	5	6	3	4	2	3	2	60	61	61	70	85	40	60	60	5	35	3
E001282	TM000329	Engineer	HighTeamLowTask	0	LowTaskworkPotential	1	HighTeamworkPotential	8	USC	ASI	6	4	4	5	6	6	5	2	6	2	3	2	1	5	1	13	10	16	10	7	6	2	6	4	3	2	5	3	55	55	72	73	74	51	52	47	2	91	3
E000810	TM000330	Transporter	LowTeamLowTask	0	LowTaskworkPotential	0	LowTeamworkPotential	5	DOLL	ASI	7	2	7	7	7	1	7	2	7	1	1	1	4	5	1	16	14	17	9	7	6	6	7	7	6	4	6	3	99	88	96	100	100	100	100	100	3	100	5
E001220	TM000330	Medic	HighTeamLowTask	0	LowTaskworkPotential	1	HighTeamworkPotential	5	DOLL	ASI	1	2	5	6	7	2	6	1	6	4	4	2	4	5	1	20	19	11	1	7	7	7	7	6	2	3	5	1	100	79	80	100	79	97	100	100	3	98	5
E001256	TM000330	Engineer	HighTeamLowTask	0	LowTaskworkPotential	1	HighTeamworkPotential	5	DOLL	ASI	7	1	7	7	1	1	7	1	7	1	1	1	1	7	1	20	15	18	5	7	6	6	6	5	5	3	5	3	100	100	100	100	99	100	100	100	3	95	4
E001284	TM000331	Engineer	HighTeamLowTask	0	LowTaskworkPotential	1	HighTeamworkPotential	8	USC	ASI	6	4	2	5	2	6	4	2	5	6	4	3	5	6	1	12	12	2	2	7	7	7	3	5	5	3	5	3	60	50	79	75	60	80	85	80	3	80	5
E001286	TM000331	Transporter	LowTeamLowTask	0	LowTaskworkPotential	0	LowTeamworkPotential	8	USC	ASI	5	1	7	7	5	1	7	1	7	1	4	1	2	6	1	18	17	10	5	7	6	6	5	6	2	2	4	3	90	20	35	90	80	90	100	100	3	80	4
E001287	TM000331	Medic	HighTeamLowTask	0	LowTaskworkPotential	1	HighTeamworkPotential	8	USC	ASI	5	2	6	5	5	2	6	6	6	2	2	6	3	5	3	18	17	5	0	7	7	7	3	7	4	3	5	1	85	90	86	90	76	76	95	80	3	80	5
[truncated: 176 more columns]
