# Supplementary material for: Individual and team profiling to support theory of mind in artificial social intelligence
Source: Sci Rep. 2024 Jun 2;14:12635. doi: 10.1038/s41598-024-63122-8 (PMC11144695; doi:10.1038/s41598-024-63122-8)
Supplement: Supplementary file 3 — Supplementary Information 3. [file 41598_2024_63122_MOESM3_ESM.csv]

EID	Team ID	team_ID	Team Task Pot Score	Team Task Pot	Team Team Pot Score	Team Team Pot	Team Profile	PlayerProfile_TaskPot_GroupCode	PlayerProfile_TeamPot_GroupCode	Role	PlayerProfile_Combined_GroupCode	PlayerProfile_TaskPot_Group	PlayerProfile_TeamPot_Group	Condition ID	Agent Name	Advisor_Type	SSOD_1 - I am very good at giving directions	SSOD_2 - I have a poor memory for where I left things	SSOD_3 - I am very good at judging distance	SSOD_4 - My "sense of direction" is very good	SSOD_5 - I tend to think of my environment in terms of cardinal directions (N, S, E, W)	SSOD_6 - I very easily get lost in a new city	SSOD_7 - I enjoy reading maps	SSOD_8 - I have trouble understanding directions	SSOD_9 - I am very good at reading maps	SSOD_10 - I don't remember routes very well while riding as a passenger in a car	SSOD_11 - I don't enjoy giving directions	SSOD_12 - It's not important to me to know where I am	SSOD_13 - I usually let someone else do the navigational planning for long trips	SSOD_14 - I can usually remember a new route after I have traveled it only once	SSOD_15 - I don't have a very good "mental map" of my environment	VGEM_YearsComputerUse	VGEM_YearsComputerGames	VGEM_YearsNonComputerGames	VGEM_YearsMinecraft	VGEM_FrequencyComputerUse	VGEM_FrequencyVideoGame	VGEM_FrequencyComputerGame	VGEM_FrequencyNonComputerGame	VGEM_FrequencyTeamGame	VGEM_FrequencyMinecraft	VGEM_PerceivedProficiency	VGEM_PerceivedExperience	VGEM_Motivation	VGEM_SkillLearnLayout	VGEM_SkillCommLocation	VGEM_SkillCoordTeam	VGEM_SkillTaskAwareness	VGEM_SkillLearnItems
E000853	TM000236	TM000236	1	Low Task Pot	2	High Team Pot	Low Task High Team Pot	0	1	Transporter	HighTeamLowTask	LowTaskworkPotential	HighTeamworkPotential	7	UAZ	ASI	6	3	2	5	2	6	5	2	5	2	1	2	6	3	1	10	9	9	8	7	7	7	6	7	6	2	6	3	82	92	73	79	73
E000855	TM000236	TM000236	1	Low Task Pot	2	High Team Pot	Low Task High Team Pot	1	1	Engineer	HighTeamHighTask	HighTaskworkPotential	HighTeamworkPotential	7	UAZ	ASI	7	2	7	7	2	1	7	1	7	1	1	6	1	7	1	18	5	8	10	7	7	7	2	3	4	3	6	1	90	95	85	100	95
E000858	TM000236	TM000236	1	Low Task Pot	2	High Team Pot	Low Task High Team Pot	0	0	Medic	LowTeamLowTask	LowTaskworkPotential	LowTeamworkPotential	7	UAZ	ASI	4	2	6	7	7	5	4	2	4	1	5	2	2	6	3	13	8	4	3	7	7	7	3	6	5	2	4	3	34	63	68	85	77
E000724	TM000238	TM000238	1	Low Task Pot	1	Low Team Pot	Low Task Low Team Pot	0	0	Medic	LowTeamLowTask	LowTaskworkPotential	LowTeamworkPotential	5	DOLL	ASI	5	3	6	3	1	5	3	1	6	6	2	2	6	3	5	18	18	16	8	7	6	6	5	6	3	2	4	3	50	51	80	72	50
E000773	TM000238	TM000238	1	Low Task Pot	1	Low Team Pot	Low Task Low Team Pot	0	0	Transporter	LowTeamLowTask	LowTaskworkPotential	LowTeamworkPotential	5	DOLL	ASI	5	5	5	6	3	4	4	4	4	2	4	3	4	5	3	9	9	10	10	7	6	7	4	5	7	2	3	3	50	10	30	60	70
E000852	TM000238	TM000238	1	Low Task Pot	1	Low Team Pot	Low Task Low Team Pot	1	1	Engineer	HighTeamHighTask	HighTaskworkPotential	HighTeamworkPotential	5	DOLL	ASI	5	3	6	3	6	6	5	3	5	6	3	3	5	2	4	10	6	8	8	7	7	7	5	6	5	2	5	2	72	80	90	88	92
E000804	TM000239	TM000239	1	Low Task Pot	0	Low Team Pot	Low Task Low Team Pot	0	0	Medic	LowTeamLowTask	LowTaskworkPotential	LowTeamworkPotential	6	SIFT	ASI	5	2	5	3	2	6	3	6	3	6	3	2	6	1	3	10	10	8	6	7	6	5	5	4	3	2	4	3	60	54	64	44	39
E000807	TM000239	TM000239	1	Low Task Pot	0	Low Team Pot	Low Task Low Team Pot	1	0	Engineer	LowTeamHighTask	HighTaskworkPotential	LowTeamworkPotential	6	SIFT	ASI	6	5	4	7	4	1	5	2	6	5	4	3	5	5	2	10	14	14	9	7	7	7	6	4	6	3	6	3	100	40	40	80	90
E000819	TM000239	TM000239	1	Low Task Pot	0	Low Team Pot	Low Task Low Team Pot	0	0	Transporter	LowTeamLowTask	LowTaskworkPotential	LowTeamworkPotential	6	SIFT	ASI	6	3	6	7	7	4	7	3	6	2	4	2	4	7	1	14	10	14	4	7	6	5	7	5	3	2	5	3	81	43	31	64	49
E000824	TM000242	TM000242	1	Low Task Pot	2	High Team Pot	Low Task High Team Pot	0	1	Transporter	HighTeamLowTask	LowTaskworkPotential	HighTeamworkPotential	8	USC	ASI	5	5	6	3	3	6	2	5	3	6	3	2	5	3	6	12	12	6	10	7	6	6	6	6	6	2	5	1	71	79	67	91	80
E000835	TM000242	TM000242	1	Low Task Pot	2	High Team Pot	Low Task High Team Pot	1	1	Engineer	HighTeamHighTask	HighTaskworkPotential	HighTeamworkPotential	8	USC	ASI	6	3	5	6	7	2	4	2	5	2	2	2	3	6	1	14	14	12	7	7	5	5	5	5	5	2	4	2	70	85	85	85	75
E000840	TM000242	TM000242	1	Low Task Pot	2	High Team Pot	Low Task High Team Pot	0	0	Medic	LowTeamLowTask	LowTaskworkPotential	LowTeamworkPotential	8	USC	ASI	6	5	2	2	2	6	3	4	4	6	3	3	5	1	6	9	8	10	6	7	7	7	4	4	6	2	4	1	40	40	50	60	40
E000747	TM000243	TM000243	1	Low Task Pot	1	Low Team Pot	Low Task Low Team Pot	0	0	Medic	LowTeamLowTask	LowTaskworkPotential	LowTeamworkPotential	5	DOLL	ASI	5	2	6	6	6	6	6	2	5	2	4	1	1	6	2	13	10	13	11	6	6	5	6	6	6	3	6	1	56	72	84	53	92
E000838	TM000243	TM000243	1	Low Task Pot	1	Low Team Pot	Low Task Low Team Pot	0	0	Transporter	LowTeamLowTask	LowTaskworkPotential	LowTeamworkPotential	5	DOLL	ASI	5	5	3	2	3	5	2	5	3	6	3	1	4	5	5	13	13	10	7	7	6	6	5	6	3	3	6	2	80	65	75	85	90
E000842	TM000243	TM000243	1	Low Task Pot	1	Low Team Pot	Low Task Low Team Pot	1	1	Engineer	HighTeamHighTask	HighTaskworkPotential	HighTeamworkPotential	5	DOLL	ASI	7	1	7	6	7	5	7	1	6	1	2	1	1	5	1	14	14	14	14	7	6	5	5	4	4	3	4	3	62	49	100	100	66
E000716	TM000244	TM000244	0	Low Task Pot	1	Low Team Pot	Low Task Low Team Pot	0	1	Transporter	HighTeamLowTask	LowTaskworkPotential	HighTeamworkPotential	8	USC	ASI	7	2	5	7	7	3	3	2	5	3	3	2	3	5	2	16	14	14	10	7	5	4	5	4	3	2	5	2	86	80	92	99	84
E000812	TM000244	TM000244	0	Low Task Pot	1	Low Team Pot	Low Task Low Team Pot	0	0	Engineer	LowTeamLowTask	LowTaskworkPotential	LowTeamworkPotential	8	USC	ASI	5	5	3	6	7	5	3	3	5	3	3	6	2	3	3	11	5	9	7	7	6	6	5	3	5	2	4	3	44	53	53	75	46
E000870	TM000244	TM000244	0	Low Task Pot	1	Low Team Pot	Low Task Low Team Pot	0	0	Medic	LowTeamLowTask	LowTaskworkPotential	LowTeamworkPotential	8	USC	ASI	2	4	3	5	3	5	3	3	3	5	7	5	5	1	4	16	14	14	6	7	7	7	5	7	2	2	5	3	55	10	41	71	56
E000808	TM000245	TM000245	1	Low Task Pot	1	Low Team Pot	Low Task Low Team Pot	0	1	Medic	HighTeamLowTask	LowTaskworkPotential	HighTeamworkPotential	3	CMURI	ASI	6	4	3	3	3	5	3	3	5	5	3	3	3	2	2	17	15	15	15	7	5	5	4	3	4	1	2	3	35	63	25	81	38
E000837	TM000245	TM000245	1	Low Task Pot	1	Low Team Pot	Low Task Low Team Pot	0	0	Transporter	LowTeamLowTask	LowTaskworkPotential	LowTeamworkPotential	3	CMURI	ASI	5	2	4	4	2	4	4	3	4	4	4	3	5	5	3	10	7	5	1	7	7	7	5	7	3	4	6	2	67	60	93	100	88
E000866	TM000245	TM000245	1	Low Task Pot	1	Low Team Pot	Low Task Low Team Pot	1	0	Engineer	LowTeamHighTask	HighTaskworkPotential	LowTeamworkPotential	3	CMURI	ASI	5	1	4	5	3	3	5	2	5	2	2	1	3	4	3	15	15	15	10	7	7	5	7	4	5	2	5	1	85	70	84	76	62
E000831	TM000246	TM000246	0	Low Task Pot	1	Low Team Pot	Low Task Low Team Pot	0	0	Medic	LowTeamLowTask	LowTaskworkPotential	LowTeamworkPotential	4	CRA	ASI	6	5	2	3	1	5	4	3	4	6	2	2	3	2	3	13	13	16	10	7	7	7	5	7	5	4	6	1	100	91	100	90	100
E000847	TM000246	TM000246	0	Low Task Pot	1	Low Team Pot	Low Task Low Team Pot	0	1	Engineer	HighTeamLowTask	LowTaskworkPotential	HighTeamworkPotential	4	CRA	ASI	7	5	4	4	7	5	7	5	7	5	3	5	7	5	3	17	17	2	9	7	7	7	2	6	3	4	6	1	80	80	75	60	75
E000865	TM000246	TM000246	0	Low Task Pot	1	Low Team Pot	Low Task Low Team Pot	0	0	Transporter	LowTeamLowTask	LowTaskworkPotential	LowTeamworkPotential	4	CRA	ASI	5	6	2	3	1	6	7	2	5	7	3	2	4	1	5	13	13	11	10	7	6	6	4	5	4	2	4	1	50	65	80	90	65
E000815	TM000248	TM000248	1	Low Task Pot	1	Low Team Pot	Low Task Low Team Pot	1	1	Transporter	HighTeamHighTask	HighTaskworkPotential	HighTeamworkPotential	6	SIFT	ASI	6	2	6	7	3	5	7	2	7	4	3	1	2	6	1	14	12	15	11	7	7	7	4	7	7	3	6	3	85	55	71	92	81
E000820	TM000248	TM000248	1	Low Task Pot	1	Low Team Pot	Low Task Low Team Pot	0	0	Engineer	LowTeamLowTask	LowTaskworkPotential	LowTeamworkPotential	6	SIFT	ASI	4	3	6	6	5	5	5	5	5	4	5	3	3	5	3	10	10	6	5	7	6	7	7	7	3	3	5	1	80	60	60	65	61
E000869	TM000248	TM000248	1	Low Task Pot	1	Low Team Pot	Low Task Low Team Pot	0	0	Medic	LowTeamLowTask	LowTaskworkPotential	LowTeamworkPotential	6	SIFT	ASI	5	3	2	4	2	6	4	3	5	7	4	4	1	2	4	10	10	11	10	7	7	5	7	6	5	3	6	3	60	50	30	45	90
E000846	TM000249	TM000249	1	Low Task Pot	2	High Team Pot	Low Task High Team Pot	0	0	Engineer	LowTeamLowTask	LowTaskworkPotential	LowTeamworkPotential	4	CRA	ASI	5	6	3	7	2	2	4	3	4	2	5	5	2	6	1	12	12	8	10	7	7	5	6	6	3	3	4	3	50	24	23	18	58
E000868	TM000249	TM000249	1	Low Task Pot	2	High Team Pot	Low Task High Team Pot	0	1	Transporter	HighTeamLowTask	LowTaskworkPotential	HighTeamworkPotential	4	CRA	ASI	5	2	5	6	5	3	4	3	5	2	2	3	2	4	3	8	8	14	9	7	7	7	7	7	2	4	6	1	85	86	88	85	83
E000872	TM000249	TM000249	1	Low Task Pot	2	High Team Pot	Low Task High Team Pot	1	1	Medic	HighTeamHighTask	HighTaskworkPotential	HighTeamworkPotential	4	CRA	ASI	6	2	6	6	7	5	6	2	6	2	3	1	3	4	2	18	16	18	10	7	7	7	6	7	5	4	6	1	100	100	100	100	100
E000827	TM000250	TM000250	2	High Task Pot	1	Low Team Pot	High Task Low Team Pot	0	0	Transporter	LowTeamLowTask	LowTaskworkPotential	LowTeamworkPotential	7	UAZ	ASI	4	5	3	2	1	6	3	5	2	5	2	3	7	1	6	14	10	14	8	7	7	7	7	6	3	2	5	2	32	27	52	85	48
E000886	TM000250	TM000250	2	High Task Pot	1	Low Team Pot	High Task Low Team Pot	1	1	Medic	HighTeamHighTask	HighTaskworkPotential	HighTeamworkPotential	7	UAZ	ASI	7	1	6	7	4	1	7	1	7	5	1	1	2	4	1	20	18	18	2	7	7	7	6	7	6	3	6	1	90	80	100	100	90
E000898	TM000250	TM000250	2	High Task Pot	1	Low Team Pot	High Task Low Team Pot	1	0	Engineer	LowTeamHighTask	HighTaskworkPotential	LowTeamworkPotential	7	UAZ	ASI	6	6	6	5	6	7	5	3	4	3	2	3	4	3	3	9	7	4	6	6	6	7	4	7	3	2	5	2	76	100	98	100	77
E000778	TM000251	TM000251	0	Low Task Pot	1	Low Team Pot	Low Task Low Team Pot	0	0	Transporter	LowTeamLowTask	LowTaskworkPotential	LowTeamworkPotential	8	USC	ASI	4	3	5	4	7	5	6	2	4	5	2	6	4	5	2	16	13	13	9	7	5	5	4	7	3	3	4	1	100	95	100	100	80
E000790	TM000251	TM000251	0	Low Task Pot	1	Low Team Pot	Low Task Low Team Pot	0	1	Medic	HighTeamLowTask	LowTaskworkPotential	HighTeamworkPotential	8	USC	ASI	5	6	2	5	6	6	6	3	5	5	4	2	3	3	2	15	13	13	10	7	7	6	6	5	4	3	6	3	70	30	65	85	90
E000885	TM000251	TM000251	0	Low Task Pot	1	Low Team Pot	Low Task Low Team Pot	0	0	Engineer	LowTeamLowTask	LowTaskworkPotential	LowTeamworkPotential	8	USC	ASI	3	6	5	5	1	5	4	4	4	7	4	6	3	1	7	12	12	0	5	7	6	5	1	4	3	2	5	3	95	37	74	100	55
E000883	TM000252	TM000252	1	Low Task Pot	2	High Team Pot	Low Task High Team Pot	1	0	Engineer	LowTeamHighTask	HighTaskworkPotential	LowTeamworkPotential	3	CMURI	ASI	5	2	6	7	5	4	4	2	5	2	4	2	2	3	2	20	20	20	0	6	6	6	4	6	1	4	6	1	100	100	100	100	86
E000884	TM000252	TM000252	1	Low Task Pot	2	High Team Pot	Low Task High Team Pot	0	1	Transporter	HighTeamLowTask	LowTaskworkPotential	HighTeamworkPotential	3	CMURI	ASI	5	6	3	3	1	3	2	3	3	6	6	5	5	6	3	15	15	13	7	7	6	5	6	4	4	2	4	1	58	25	29	59	46
E000909	TM000252	TM000252	1	Low Task Pot	2	High Team Pot	Low Task High Team Pot	0	1	Medic	HighTeamLowTask	LowTaskworkPotential	HighTeamworkPotential	3	CMURI	ASI	6	1	4	7	5	3	5	2	6	2	1	1	4	5	1	13	3	9	2	7	6	6	3	5	5	2	3	2	77	88	91	87	62
E000882	TM000253	TM000253	1	Low Task Pot	1	Low Team Pot	Low Task Low Team Pot	1	1	Medic	HighTeamHighTask	HighTaskworkPotential	HighTeamworkPotential	6	SIFT	ASI	6	5	7	7	7	1	6	1	5	5	1	1	4	4	2	15	15	15	11	7	7	7	7	4	5	4	6	1	80	79	80	100	75
E000908	TM000253	TM000253	1	Low Task Pot	1	Low Team Pot	Low Task Low Team Pot	0	0	Transporter	LowTeamLowTask	LowTaskworkPotential	LowTeamworkPotential	6	SIFT	ASI	6	2	4	4	3	5	4	3	5	3	3	2	3	3	4	14	14	18	11	7	7	7	5	6	3	3	5	1	65	60	75	90	65
E000915	TM000253	TM000253	1	Low Task Pot	1	Low Team Pot	Low Task Low Team Pot	0	0	Engineer	LowTeamLowTask	LowTaskworkPotential	LowTeamworkPotential	6	SIFT	ASI	5	4	5	3	1	6	4	3	4	6	4	5	3	1	5	16	16	16	16	7	7	7	4	7	4	3	6	1	50	50	100	100	70
E000645	TM000255	TM000255	1	Low Task Pot	1	Low Team Pot	Low Task Low Team Pot	0	0	Engineer	LowTeamLowTask	LowTaskworkPotential	LowTeamworkPotential	6	SIFT	ASI	5	4	5	6	5	7	7	6	5	5	4	3	6	3	3	18	17	20	7	7	7	7	4	7	3	4	6	2	57	61	76	82	57
E000663	TM000255	TM000255	1	Low Task Pot	1	Low Team Pot	Low Task Low Team Pot	0	1	Transporter	HighTeamLowTask	LowTaskworkPotential	HighTeamworkPotential	6	SIFT	ASI	3	4	2	3	5	5	6	5	5	6	5	2	3	2	3	9	7	0	11	7	4	4	1	3	4	2	3	2	50	20	50	40	60
E000875	TM000255	TM000255	1	Low Task Pot	1	Low Team Pot	Low Task Low Team Pot	1	0	Medic	LowTeamHighTask	HighTaskworkPotential	LowTeamworkPotential	6	SIFT	ASI	5	3	5	5	6	2	6	1	5	1	3	2	2	4	2	18	18	14	10	7	7	7	2	7	5	3	6	2	53	43	100	100	65
E000900	TM000256	TM000256	2	High Task Pot	3	High Team Pot	High Task High Team Pot	1	1	Engineer	HighTeamHighTask	HighTaskworkPotential	HighTeamworkPotential	3	CMURI	ASI	7	2	6	6	3	3	6	2	6	3	2	1	1	6	1	20	8	16	8	7	6	6	6	6	5	3	5	1	90	93	94	100	100
E000921	TM000256	TM000256	2	High Task Pot	3	High Team Pot	High Task High Team Pot	1	1	Transporter	HighTeamHighTask	HighTaskworkPotential	HighTeamworkPotential	3	CMURI	ASI	6	2	5	7	5	3	5	2	7	2	4	2	3	7	6	12	5	5	8	7	7	7	5	7	6	4	6	1	80	90	85	80	100
E000925	TM000256	TM000256	2	High Task Pot	3	High Team Pot	High Task High Team Pot	0	1	Medic	HighTeamLowTask	LowTaskworkPotential	HighTeamworkPotential	3	CMURI	ASI	5	4	6	6	4	3	4	2	4	3	4	2	4	5	3	16	13	14	8	7	7	7	6	7	5	3	6	1	82	95	85	100	80
E000879	TM000257	TM000257	1	Low Task Pot	2	High Team Pot	Low Task High Team Pot	0	0	Medic	LowTeamLowTask	LowTaskworkPotential	LowTeamworkPotential	4	CRA	ASI	5	5	3	7	1	3	2	2	3	1	3	2	2	6	1	12	10	15	7	7	7	7	4	7	3	4	6	2	74	75	52	76	50
E000902	TM000257	TM000257	1	Low Task Pot	2	High Team Pot	Low Task High Team Pot	0	1	Engineer	HighTeamLowTask	LowTaskworkPotential	HighTeamworkPotential	4	CRA	ASI	5	2	6	5	2	3	6	3	3	3	3	2	3	4	2	15	14	15	4	7	7	7	2	6	2	2	5	3	81	90	81	91	100
E000920	TM000257	TM000257	1	Low Task Pot	2	High Team Pot	Low Task High Team Pot	1	1	Transporter	HighTeamHighTask	HighTaskworkPotential	HighTeamworkPotential	4	CRA	ASI	6	3	7	6	5	4	5	2	6	4	4	2	4	4	3	20	20	20	8	7	7	7	4	6	6	3	6	2	93	100	89	95	100
E000762	TM000258	TM000258	2	High Task Pot	2	High Team Pot	High Task High Team Pot	0	1	Transporter	HighTeamLowTask	LowTaskworkPotential	HighTeamworkPotential	5	DOLL	ASI	5	2	4	7	5	2	6	2	6	2	4	2	2	6	1	14	9	10	8	7	6	6	1	5	4	2	4	3	53	39	29	57	50
E000914	TM000258	TM000258	2	High Task Pot	2	High Team Pot	High Task High Team Pot	1	0	Engineer	LowTeamHighTask	HighTaskworkPotential	LowTeamworkPotential	5	DOLL	ASI	6	2	5	6	5	3	7	2	7	3	3	2	6	5	3	16	16	10	10	7	6	6	4	6	3	3	4	2	72	76	81	77	74
E000924	TM000258	TM000258	2	High Task Pot	2	High Team Pot	High Task High Team Pot	1	1	Medic	HighTeamHighTask	HighTaskworkPotential	HighTeamworkPotential	5	DOLL	ASI	6	6	6	5	5	4	6	2	6	7	2	1	3	6	2	20	18	20	10	7	7	7	5	7	6	4	6	1	80	85	90	92	93
E000892	TM000259	TM000259	1	Low Task Pot	0	Low Team Pot	Low Task Low Team Pot	1	0	Transporter	LowTeamHighTask	HighTaskworkPotential	LowTeamworkPotential	8	USC	ASI	7	7	6	7	7	1	4	3	7	1	2	2	6	5	1	16	12	17	10	7	7	7	7	4	3	4	6	2	100	77	56	28	100
E000906	TM000259	TM000259	1	Low Task Pot	0	Low Team Pot	Low Task Low Team Pot	0	0	Medic	LowTeamLowTask	LowTaskworkPotential	LowTeamworkPotential	8	USC	ASI	7	2	5	7	7	6	7	2	4	6	6	1	4	6	1	20	13	7	5	7	7	6	5	6	2	2	5	2	51	69	69	55	83
E000932	TM000259	TM000259	1	Low Task Pot	0	Low Team Pot	Low Task Low Team Pot	0	0	Engineer	LowTeamLowTask	LowTaskworkPotential	LowTeamworkPotential	8	USC	ASI	6	5	6	5	3	5	4	2	5	5	2	2	2	5	5	13	6	10	6	7	6	7	4	6	5	3	5	2	86	71	66	50	87
E000876	TM000261	TM000261	2	High Task Pot	0	Low Team Pot	High Task Low Team Pot	1	0	Transporter	LowTeamHighTask	HighTaskworkPotential	LowTeamworkPotential	3	CMURI	ASI	5	5	4	7	6	3	6	3	6	2	4	3	2	6	3	16	16	16	10	7	7	7	6	7	5	3	5	3	66	56	41	60	73
E000933	TM000261	TM000261	2	High Task Pot	0	Low Team Pot	High Task Low Team Pot	0	0	Engineer	LowTeamLowTask	LowTaskworkPotential	LowTeamworkPotential	3	CMURI	ASI	3	5	5	7	7	3	7	2	6	1	4	1	1	6	2	10	4	8	7	7	6	6	4	2	7	2	4	3	40	4	1	36	40
E000956	TM000261	TM000261	2	High Task Pot	0	Low Team Pot	High Task Low Team Pot	1	0	Medic	LowTeamHighTask	HighTaskworkPotential	LowTeamworkPotential	3	CMURI	ASI	5	2	4	6	7	5	4	2	5	1	3	1	1	5	2	20	10	20	10	7	6	6	3	7	4	2	4	3	70	80	71	49	80
E000887	TM000264	TM000264	1	Low Task Pot	3	High Team Pot	Low Task High Team Pot	1	1	Transporter	HighTeamHighTask	HighTaskworkPotential	HighTeamworkPotential	8	USC	ASI	6	3	6	5	5	5	5	2	6	2	6	1	2	3	1	12	3	15	10	7	7	7	5	4	4	4	6	2	78	91	86	81	69
E000934	TM000264	TM000264	1	Low Task Pot	3	High Team Pot	Low Task High Team Pot	0	1	Medic	HighTeamLowTask	LowTaskworkPotential	HighTeamworkPotential	8	USC	ASI	5	2	7	5	5	2	6	3	5	3	2	1	5	4	1	7	4	11	8	7	7	4	7	7	4	3	6	1	70	75	100	100	80
E000961	TM000264	TM000264	1	Low Task Pot	3	High Team Pot	Low Task High Team Pot	0	1	Engineer	HighTeamLowTask	LowTaskworkPotential	HighTeamworkPotential	8	USC	ASI	2	7	6	3	2	6	5	4	3	6	6	7	7	1	5	20	10	13	8	7	7	7	1	7	7	3	5	2	91	85	100	100	93
E000950	TM000265	TM000265	3	High Task Pot	3	High Team Pot	High Task High Team Pot	1	1	Medic	HighTeamHighTask	HighTaskworkPotential	HighTeamworkPotential	5	DOLL	ASI	7	6	7	7	7	2	4	2	6	4	2	2	4	6	2	14	14	12	1	7	6	6	6	5	4	2	5	1	81	79	77	78	79
E000965	TM000265	TM000265	3	High Task Pot	3	High Team Pot	High Task High Team Pot	1	1	Engineer	HighTeamHighTask	HighTaskworkPotential	HighTeamworkPotential	5	DOLL	ASI	7	3	6	6	7	3	4	2	5	1	4	3	4	5	2	11	11	12	9	7	7	7	5	7	7	4	6	3	86	89	92	80	91
E000974	TM000265	TM000265	3	High Task Pot	3	High Team Pot	High Task High Team Pot	1	1	Transporter	HighTeamHighTask	HighTaskworkPotential	HighTeamworkPotential	5	DOLL	ASI	5	5	6	7	5	2	7	2	6	4	2	1	1	6	3	9	8	7	8	7	7	6	7	6	6	3	4	2	80	65	90	75	100
E000935	TM000266	TM000266	2	High Task Pot	2	High Team Pot	High Task High Team Pot	0	1	Transporter	HighTeamLowTask	LowTaskworkPotential	HighTeamworkPotential	4	CRA	ASI	4	5	5	3	2	5	3	5	3	5	5	2	2	2	3	14	14	15	13	7	6	5	4	4	4	1	3	2	70	60	40	40	30
E000983	TM000266	TM000266	2	High Task Pot	2	High Team Pot	High Task High Team Pot	1	1	Engineer	HighTeamHighTask	HighTaskworkPotential	HighTeamworkPotential	4	CRA	ASI	7	4	6	7	7	4	6	3	6	4	3	3	3	4	3	20	20	20	1	7	7	7	7	7	2	3	6	3	70	90	60	60	80
E001000	TM000266	TM000266	2	High Task Pot	2	High Team Pot	High Task High Team Pot	1	0	Medic	LowTeamHighTask	HighTaskworkPotential	LowTeamworkPotential	4	CRA	ASI	5	4	7	6	3	6	6	5	4	6	4	1	7	3	4	18	14	20	11	7	7	7	7	7	7	4	6	3	100	100	100	100	100
E000905	TM000267	TM000267	0	Low Task Pot	2	High Team Pot	Low Task High Team Pot	0	0	Medic	LowTeamLowTask	LowTaskworkPotential	LowTeamworkPotential	8	USC	ASI	6	5	3	6	6	3	4	2	5	1	4	2	6	6	2	19	19	20	4	7	7	7	7	7	3	3	6	3	80	80	79	70	100
E000943	TM000267	TM000267	0	Low Task Pot	2	High Team Pot	Low Task High Team Pot	0	1	Transporter	HighTeamLowTask	LowTaskworkPotential	HighTeamworkPotential	8	USC	ASI	7	5	6	7	5	3	5	2	6	5	1	7	5	5	4	7	7	5	7	7	7	7	7	5	6	4	6	3	65	79	95	61	86
E000957	TM000267	TM000267	0	Low Task Pot	2	High Team Pot	Low Task High Team Pot	0	1	Engineer	HighTeamLowTask	LowTaskworkPotential	HighTeamworkPotential	8	USC	ASI	7	2	5	7	7	3	2	2	6	2	2	1	2	4	2	4	0	7	10	7	7	7	4	7	7	3	5	2	72	92	82	81	74
E000971	TM000268	TM000268	1	Low Task Pot	3	High Team Pot	Low Task High Team Pot	0	1	Transporter	HighTeamLowTask	LowTaskworkPotential	HighTeamworkPotential	5	DOLL	ASI	5	3	6	5	4	6	7	2	7	7	2	5	4	3	1	10	6	17	10	7	7	7	5	6	3	4	6	3	90	50	80	87	83
E000977	TM000268	TM000268	1	Low Task Pot	3	High Team Pot	Low Task High Team Pot	0	1	Engineer	HighTeamLowTask	LowTaskworkPotential	HighTeamworkPotential	5	DOLL	ASI	7	1	5	7	5	6	4	5	2	2	2	2	1	5	3	14	14	15	9	7	6	6	1	6	5	2	3	2	50	40	42	43	58
E000992	TM000268	TM000268	1	Low Task Pot	3	High Team Pot	Low Task High Team Pot	1	1	Medic	HighTeamHighTask	HighTaskworkPotential	HighTeamworkPotential	5	DOLL	ASI	7	2	7	7	7	2	6	1	7	2	2	7	1	6	2	20	10	20	4	7	7	7	7	7	6	4	6	2	100	100	100	100	100
E000972	TM000269	TM000269	2	High Task Pot	3	High Team Pot	High Task High Team Pot	1	1	Engineer	HighTeamHighTask	HighTaskworkPotential	HighTeamworkPotential	6	SIFT	ASI	5	5	6	6	6	3	5	3	5	5	3	1	2	5	2	17	17	9	9	7	7	7	5	6	7	3	6	2	71	30	59	70	80
E000975	TM000269	TM000269	2	High Task Pot	3	High Team Pot	High Task High Team Pot	1	1	Transporter	HighTeamHighTask	HighTaskworkPotential	HighTeamworkPotential	6	SIFT	ASI	6	2	5	5	6	2	6	2	5	1	1	2	2	6	1	20	20	20	10	7	4	4	1	4	4	2	4	2	80	80	66	70	76
E000998	TM000269	TM000269	2	High Task Pot	3	High Team Pot	High Task High Team Pot	0	1	Medic	HighTeamLowTask	LowTaskworkPotential	HighTeamworkPotential	6	SIFT	ASI	6	5	5	7	6	3	6	2	6	5	5	3	2	5	5	20	20	20	6	7	6	6	4	4	4	3	5	3	80	70	70	70	90
E000964	TM000270	TM000270	2	High Task Pot	3	High Team Pot	High Task High Team Pot	0	1	Engineer	HighTeamLowTask	LowTaskworkPotential	HighTeamworkPotential	7	UAZ	ASI	6	2	5	6	1	3	5	3	4	2	4	2	2	5	1	10	3	6	2	6	6	5	6	4	6	2	3	3	55	50	60	50	60
E000987	TM000270	TM000270	2	High Task Pot	3	High Team Pot	High Task High Team Pot	1	1	Medic	HighTeamHighTask	HighTaskworkPotential	HighTeamworkPotential	7	UAZ	ASI	6	4	5	6	7	2	6	2	6	5	2	1	1	7	2	20	20	5	5	7	6	6	2	5	2	3	6	2	74	73	74	93	68
E000995	TM000270	TM000270	2	High Task Pot	3	High Team Pot	High Task High Team Pot	1	1	Transporter	HighTeamHighTask	HighTaskworkPotential	HighTeamworkPotential	7	UAZ	ASI	5	3	4	4	3	3	6	2	5	3	3	4	3	4	3	12	12	8	12	7	7	7	3	4	7	2	4	3	85	73	84	88	88
E000963	TM000271	TM000271	1	Low Task Pot	2	High Team Pot	Low Task High Team Pot	0	0	Medic	LowTeamLowTask	LowTaskworkPotential	LowTeamworkPotential	4	CRA	ASI	6	5	6	7	7	4	4	3	5	2	3	3	3	5	2	13	12	15	10	7	7	7	6	7	4	2	5	3	66	69	70	70	70
E000997	TM000271	TM000271	1	Low Task Pot	2	High Team Pot	Low Task High Team Pot	1	1	Engineer	HighTeamHighTask	HighTaskworkPotential	HighTeamworkPotential	4	CRA	ASI	6	3	5	5	7	4	6	3	4	4	4	2	3	6	4	10	10	8	12	7	6	7	7	6	7	3	5	3	53	80	74	95	100
E001019	TM000271	TM000271	1	Low Task Pot	2	High Team Pot	Low Task High Team Pot	0	1	Transporter	HighTeamLowTask	LowTaskworkPotential	HighTeamworkPotential	4	CRA	ASI	7	1	7	7	1	3	1	2	5	3	7	3	1	3	5	20	15	20	4	7	7	7	2	7	5	2	5	2	22	79	78	79	21
E000962	TM000272	TM000272	2	High Task Pot	3	High Team Pot	High Task High Team Pot	0	1	Transporter	HighTeamLowTask	LowTaskworkPotential	HighTeamworkPotential	3	CMURI	ASI	6	6	3	4	2	2	5	2	5	6	2	6	2	2	3	16	10	10	2	7	7	7	3	6	6	2	4	3	70	50	50	90	80
E001016	TM000272	TM000272	2	High Task Pot	3	High Team Pot	High Task High Team Pot	1	1	Medic	HighTeamHighTask	HighTaskworkPotential	HighTeamworkPotential	3	CMURI	ASI	6	1	5	6	3	3	5	2	6	2	2	1	4	3	3	14	14	10	10	7	7	7	5	6	6	3	5	2	80	70	70	90	90
E001022	TM000272	TM000272	2	High Task Pot	3	High Team Pot	High Task High Team Pot	1	1	Engineer	HighTeamHighTask	HighTaskworkPotential	HighTeamworkPotential	3	CMURI	ASI	7	4	3	7	7	5	7	1	7	1	4	1	3	7	1	20	15	20	10	7	7	7	6	7	2	3	6	2	84	95	93	94	92
E000980	TM000274	TM000274	1	Low Task Pot	1	Low Team Pot	Low Task Low Team Pot	0	1	Transporter	HighTeamLowTask	LowTaskworkPotential	HighTeamworkPotential	4	CRA	ASI	5	3	5	6	5	2	4	1	6	1	4	2	2	7	1	11	11	13	10	7	7	7	7	4	6	2	5	3	58	1	0	60	65
E001027	TM000274	TM000274	1	Low Task Pot	1	Low Team Pot	Low Task Low Team Pot	1	0	Engineer	LowTeamHighTask	HighTaskworkPotential	LowTeamworkPotential	4	CRA	ASI	7	4	7	7	7	1	5	3	4	3	5	4	2	2	4	16	14	8	12	7	7	7	1	7	5	3	6	3	100	100	100	100	100
E001036	TM000274	TM000274	1	Low Task Pot	1	Low Team Pot	Low Task Low Team Pot	0	0	Medic	LowTeamLowTask	LowTaskworkPotential	LowTeamworkPotential	4	CRA	ASI	4	3	5	6	4	2	7	3	6	7	5	2	3	2	3	9	9	9	10	7	5	4	5	6	4	2	5	2	69	32	66	63	74
E000949	TM000275	TM000275	3	High Task Pot	2	High Team Pot	High Task High Team Pot	1	0	Engineer	LowTeamHighTask	HighTaskworkPotential	LowTeamworkPotential	5	DOLL	ASI	5	7	6	6	2	5	6	3	4	3	2	1	2	3	2	12	12	14	10	7	7	7	4	7	7	3	6	1	75	65	70	70	80
E000970	TM000275	TM000275	3	High Task Pot	2	High Team Pot	High Task High Team Pot	1	1	Medic	HighTeamHighTask	HighTaskworkPotential	HighTeamworkPotential	5	DOLL	ASI	6	5	3	6	3	3	5	3	4	4	2	5	3	4	5	12	10	10	8	7	7	7	7	7	5	4	6	1	100	100	100	100	100
E000991	TM000275	TM000275	3	High Task Pot	2	High Team Pot	High Task High Team Pot	1	1	Transporter	HighTeamHighTask	HighTaskworkPotential	HighTeamworkPotential	5	DOLL	ASI	6	1	5	5	6	2	6	1	5	1	2	1	1	6	2	20	10	20	6	7	7	5	7	7	5	4	6	1	93	70	100	90	71
E001024	TM000276	TM000276	2	High Task Pot	2	High Team Pot	High Task High Team Pot	0	1	Medic	HighTeamLowTask	LowTaskworkPotential	HighTeamworkPotential	6	SIFT	ASI	5	6	6	6	3	4	5	2	6	5	1	2	1	3	2	12	6	14	10	7	6	6	6	6	3	3	5	3	75	85	91	95	70
E001042	TM000276	TM000276	2	High Task Pot	2	High Team Pot	High Task High Team Pot	1	1	Engineer	HighTeamHighTask	HighTaskworkPotential	HighTeamworkPotential	6	SIFT	ASI	5	2	6	7	5	2	7	2	7	1	1	2	1	6	2	20	20	20	13	7	7	5	6	7	6	3	6	3	74	70	70	90	90
E001049	TM000276	TM000276	2	High Task Pot	2	High Team Pot	High Task High Team Pot	1	0	Transporter	LowTeamHighTask	HighTaskworkPotential	LowTeamworkPotential	6	SIFT	ASI	5	6	7	6	4	5	5	5	5	5	3	5	2	6	2	15	12	14	11	7	7	7	7	7	6	3	5	2	72	40	60	75	85
E000984	TM000277	TM000277	2	High Task Pot	1	Low Team Pot	High Task Low Team Pot	0	1	Medic	HighTeamLowTask	LowTaskworkPotential	HighTeamworkPotential	3	CMURI	ASI	5	3	3	4	4	3	5	3	4	3	4	1	4	5	3	18	18	20	13	7	7	7	6	7	6	4	6	3	90	85	67	90	75
E001011	TM000277	TM000277	2	High Task Pot	1	Low Team Pot	High Task Low Team Pot	1	0	Engineer	LowTeamHighTask	HighTaskworkPotential	LowTeamworkPotential	3	CMURI	ASI	7	2	6	6	7	5	1	3	5	3	1	1	2	2	2	14	14	10	8	7	7	7	4	6	5	4	6	3	80	85	100	100	100
E001060	TM000277	TM000277	2	High Task Pot	1	Low Team Pot	High Task Low Team Pot	1	0	Transporter	LowTeamHighTask	HighTaskworkPotential	LowTeamworkPotential	3	CMURI	ASI	7	5	6	6	1	3	6	1	6	1	2	2	2	6	1	11	6	3	2	7	7	7	1	7	6	2	3	3	70	63	72	82	73
E001026	TM000281	TM000281	2	High Task Pot	3	High Team Pot	High Task High Team Pot	1	1	Medic	HighTeamHighTask	HighTaskworkPotential	HighTeamworkPotential	3	CMURI	ASI	6	2	7	5	2	5	6	2	4	2	3	2	5	6	2	12	7	13	10	7	7	7	5	6	5	3	6	1	100	70	60	80	100
E001094	TM000281	TM000281	2	High Task Pot	3	High Team Pot	High Task High Team Pot	1	1	Transporter	HighTeamHighTask	HighTaskworkPotential	HighTeamworkPotential	3	CMURI	ASI	6	2	5	7	5	3	6	1	7	1	2	3	2	7	1	15	5	20	8	7	7	5	7	7	6	4	6	1	100	95	97	100	93
E001095	TM000281	TM000281	2	High Task Pot	3	High Team Pot	High Task High Team Pot	0	1	Engineer	HighTeamLowTask	LowTaskworkPotential	HighTeamworkPotential	3	CMURI	ASI	6	3	6	6	6	3	6	3	6	5	5	5	6	6	4	10	10	6	1	7	7	7	5	4	5	2	4	1	50	42	81	82	82
E001096	TM000284	TM000284	1	Low Task Pot	2	High Team Pot	Low Task High Team Pot	0	1	Engineer	HighTeamLowTask	LowTaskworkPotential	HighTeamworkPotential	6	SIFT	ASI	6	3	4	4	6	3	5	2	5	2	2	1	2	5	3	20	20	20	2	7	6	5	7	6	5	2	3	2	35	0	0	75	50
E001115	TM000284	TM000284	1	Low Task Pot	2	High Team Pot	Low Task High Team Pot	0	0	Medic	LowTeamLowTask	LowTaskworkPotential	LowTeamworkPotential	6	SIFT	ASI	5	5	5	6	1	3	6	2	7	1	5	7	3	5	2	13	13	10	13	6	5	4	6	5	3	2	2	2	79	19	65	92	62
E001117	TM000284	TM000284	1	Low Task Pot	2	High Team Pot	Low Task High Team Pot	1	1	Transporter	HighTeamHighTask	HighTaskworkPotential	HighTeamworkPotential	6	SIFT	ASI	6	2	5	6	6	4	4	3	5	2	2	1	3	6	4	12	11	10	10	7	7	7	7	7	7	4	6	2	81	100	90	70	70
E001051	TM000285	TM000285	0	Low Task Pot	3	High Team Pot	Low Task High Team Pot	0	1	Engineer	HighTeamLowTask	LowTaskworkPotential	HighTeamworkPotential	4	CRA	ASI	6	4	3	5	3	5	4	2	4	5	2	2	2	3	4	14	12	18	8	7	7	6	4	5	7	3	5	2	62	62	75	75	70
E001104	TM000285	TM000285	0	Low Task Pot	3	High Team Pot	Low Task High Team Pot	0	1	Medic	HighTeamLowTask	LowTaskworkPotential	HighTeamworkPotential	4	CRA	ASI	5	5	6	6	5	5	3	2	5	3	3	2	3	5	2	6	6	12	10	7	6	6	4	6	5	3	5	2	77	63	70	71	65
E001110	TM000285	TM000285	0	Low Task Pot	3	High Team Pot	Low Task High Team Pot	0	1	Transporter	HighTeamLowTask	LowTaskworkPotential	HighTeamworkPotential	4	CRA	ASI	6	4	6	6	6	4	3	2	3	1	6	2	4	5	1	7	5	9	9	7	6	5	7	7	4	3	5	1	70	100	84	92	58
E001025	TM000288	TM000288	3	High Task Pot	2	High Team Pot	High Task High Team Pot	1	1	Engineer	HighTeamHighTask	HighTaskworkPotential	HighTeamworkPotential	3	CMURI	ASI	6	3	4	6	2	2	6	2	6	1	1	4	2	5	1	20	18	20	4	7	6	6	2	6	4	2	4	3	80	75	93	81	95
E001090	TM000288	TM000288	3	High Task Pot	2	High Team Pot	High Task High Team Pot	1	1	Medic	HighTeamHighTask	HighTaskworkPotential	HighTeamworkPotential	3	CMURI	ASI	6	5	6	6	3	5	3	4	4	5	4	1	5	5	2	12	11	15	10	7	7	7	4	7	5	3	6	3	70	90	85	80	75
E001121	TM000288	TM000288	3	High Task Pot	2	High Team Pot	High Task High Team Pot	1	0	Transporter	LowTeamHighTask	HighTaskworkPotential	LowTeamworkPotential	3	CMURI	ASI	6	4	5	6	5	3	6	2	6	4	1	4	2	5	2	18	17	7	3	7	6	6	4	3	3	2	4	3	83	72	63	58	92
E001013	TM000289	TM000289	2	High Task Pot	1	Low Team Pot	High Task Low Team Pot	1	0	Transporter	LowTeamHighTask	HighTaskworkPotential	LowTeamworkPotential	6	SIFT	ASI	7	2	6	6	5	3	7	2	7	3	1	2	2	6	2	20	20	5	5	7	6	6	3	4	5	3	5	3	60	77	91	78	85
E001029	TM000289	TM000289	2	High Task Pot	1	Low Team Pot	High Task Low Team Pot	1	0	Engineer	LowTeamHighTask	HighTaskworkPotential	LowTeamworkPotential	6	SIFT	ASI	4	5	6	7	4	5	5	6	5	7	7	2	4	3	3	20	20	20	8	7	7	6	6	6	3	4	6	3	90	80	70	85	100
E001086	TM000289	TM000289	2	High Task Pot	1	Low Team Pot	High Task Low Team Pot	0	1	Medic	HighTeamLowTask	LowTaskworkPotential	HighTeamworkPotential	6	SIFT	ASI	5	6	3	2	2	6	4	6	3	7	6	1	6	2	6	16	3	6	1	3	3	3	3	1	1	1	2	3	10	1	15	42	84
E001067	TM000290	TM000290	3	High Task Pot	1	Low Team Pot	High Task Low Team Pot	1	0	Engineer	LowTeamHighTask	HighTaskworkPotential	LowTeamworkPotential	5	DOLL	ASI	6	2	6	6	4	2	6	2	6	2	3	2	1	2	2	20	20	20	10	7	6	6	6	5	5	3	6	3	82	75	85	85	60
E001081	TM000290	TM000290	3	High Task Pot	1	Low Team Pot	High Task Low Team Pot	1	0	Medic	LowTeamHighTask	HighTaskworkPotential	LowTeamworkPotential	5	DOLL	ASI	5	2	3	5	4	3	6	1	7	6	2	3	4	2	3	14	12	20	10	7	7	7	5	6	4	3	6	3	100	100	70	100	80
E001082	TM000290	TM000290	3	High Task Pot	1	Low Team Pot	High Task Low Team Pot	1	1	Transporter	HighTeamHighTask	HighTaskworkPotential	HighTeamworkPotential	5	DOLL	ASI	6	2	6	6	6	3	5	2	6	1	2	1	2	6	2	20	20	20	4	7	7	7	6	6	5	4	6	2	100	90	90	90	90
E001088	TM000291	TM000291	3	High Task Pot	3	High Team Pot	High Task High Team Pot	1	1	Transporter	HighTeamHighTask	HighTaskworkPotential	HighTeamworkPotential	6	SIFT	ASI	6	2	7	6	6	1	6	2	6	1	4	1	2	6	1	20	16	16	10	7	7	6	6	6	4	3	6	1	81	66	90	100	95
E001120	TM000291	TM000291	3	High Task Pot	3	High Team Pot	High Task High Team Pot	1	1	Medic	HighTeamHighTask	HighTaskworkPotential	HighTeamworkPotential	6	SIFT	ASI	6	1	1	7	7	4	6	2	4	5	4	1	3	2	1	20	20	20	10	7	7	7	7	5	6	3	6	3	90	80	90	90	80
E001125	TM000291	TM000291	3	High Task Pot	3	High Team Pot	High Task High Team Pot	1	1	Engineer	HighTeamHighTask	HighTaskworkPotential	HighTeamworkPotential	6	SIFT	ASI	6	3	3	5	6	2	6	2	6	4	4	1	2	4	2	15	8	20	2	7	7	7	3	7	5	3	5	2	75	80	90	90	100
E000982	TM000292	TM000292	0	Low Task Pot	2	High Team Pot	Low Task High Team Pot	0	1	Engineer	HighTeamLowTask	LowTaskworkPotential	HighTeamworkPotential	3	CMURI	ASI	4	2	5	4	3	5	3	2	4	3	4	2	6	4	4	9	6	5	5	7	7	7	7	7	6	2	4	2	70	50	70	85	75
E001028	TM000292	TM000292	0	Low Task Pot	2	High Team Pot	Low Task High Team Pot	0	0	Transporter	LowTeamLowTask	LowTaskworkPotential	LowTeamworkPotential	3	CMURI	ASI	6	6	4	2	1	7	2	2	2	6	2	1	3	1	5	20	20	13	8	7	5	5	3	3	3	3	6	3	70	83	100	100	100
E001102	TM000292	TM000292	0	Low Task Pot	2	High Team Pot	Low Task High Team Pot	0	1	Medic	HighTeamLowTask	LowTaskworkPotential	HighTeamworkPotential	3	CMURI	ASI	2	2	1	1	4	3	4	2	5	2	3	1	4	3	2	13	2	10	10	7	7	7	7	7	5	3	5	1	70	50	39	73	47
E001053	TM000293	TM000293	0	Low Task Pot	1	Low Team Pot	Low Task Low Team Pot	0	0	Transporter	LowTeamLowTask	LowTaskworkPotential	LowTeamworkPotential	4	CRA	ASI	2	2	2	2	1	6	2	6	2	2	7	1	7	5	2	12	10	13	12	7	7	7	7	7	7	3	5	3	75	30	80	34	86
E001063	TM000293	TM000293	0	Low Task Pot	1	Low Team Pot	Low Task Low Team Pot	0	1	Engineer	HighTeamLowTask	LowTaskworkPotential	HighTeamworkPotential	4	CRA	ASI	7	2	6	7	7	1	7	2	7	1	1	1	1	6	1	20	20	20	5	7	7	7	4	4	4	3	5	1	90	60	50	80	90
E001119	TM000293	TM000293	0	Low Task Pot	1	Low Team Pot	Low Task Low Team Pot	0	0	Medic	LowTeamLowTask	LowTaskworkPotential	LowTeamworkPotential	4	CRA	ASI	5	6	5	5	5	5	4	5	5	3	4	1	3	4	3	14	12	6	2	7	7	7	3	3	5	2	4	3	75	59	60	88	35
E000985	TM000294	TM000294	0	Low Task Pot	1	Low Team Pot	Low Task Low Team Pot	0	0	Transporter	LowTeamLowTask	LowTaskworkPotential	LowTeamworkPotential	5	DOLL	ASI	6	2	5	5	6	3	6	2	5	5	4	2	5	5	2	14	5	12	4	5	5	4	7	7	4	2	4	3	75	85	80	70	70
E001017	TM000294	TM000294	0	Low Task Pot	1	Low Team Pot	Low Task Low Team Pot	0	0	Engineer	LowTeamLowTask	LowTaskworkPotential	LowTeamworkPotential	5	DOLL	ASI	6	3	7	6	1	3	5	2	6	2	4	5	4	6	2	20	20	2	1	7	6	3	6	6	2	1	2	2	74	92	82	50	69
E001074	TM000294	TM000294	0	Low Task Pot	1	Low Team Pot	Low Task Low Team Pot	0	1	Medic	HighTeamLowTask	LowTaskworkPotential	HighTeamworkPotential	5	DOLL	ASI	5	3	6	6	3	4	4	3	6	5	3	2	4	5	2	20	20	20	2	7	7	7	6	6	2	4	6	3	80	50	60	90	80
E001092	TM000296	TM000296	1	Low Task Pot	1	Low Team Pot	Low Task Low Team Pot	0	1	Medic	HighTeamLowTask	LowTaskworkPotential	HighTeamworkPotential	7	UAZ	ASI	6	4	3	4	2	4	2	2	5	5	2	5	6	4	5	10	4	4	6	7	6	6	5	6	5	3	4	1	61	52	52	42	61
E001103	TM000296	TM000296	1	Low Task Pot	1	Low Team Pot	Low Task Low Team Pot	0	0	Transporter	LowTeamLowTask	LowTaskworkPotential	LowTeamworkPotential	7	UAZ	ASI	5	2	6	7	5	4	5	3	4	6	5	1	2	7	1	14	14	12	10	7	6	4	6	3	5	2	5	1	75	91	70	80	70
E001141	TM000296	TM000296	1	Low Task Pot	1	Low Team Pot	Low Task Low Team Pot	1	0	Engineer	LowTeamHighTask	HighTaskworkPotential	LowTeamworkPotential	7	UAZ	ASI	7	1	6	7	4	3	6	2	7	6	2	4	3	6	1	17	17	13	8	7	7	7	6	6	4	3	5	2	50	70	40	70	50
E000994	TM000298	TM000298	2	High Task Pot	3	High Team Pot	High Task High Team Pot	1	1	Transporter	HighTeamHighTask	HighTaskworkPotential	HighTeamworkPotential	6	SIFT	ASI	7	1	7	7	6	1	6	1	7	1	1	1	1	7	1	20	10	20	4	7	6	7	6	7	6	3	5	2	100	99	100	100	100
E001127	TM000298	TM000298	2	High Task Pot	3	High Team Pot	High Task High Team Pot	1	1	Medic	HighTeamHighTask	HighTaskworkPotential	HighTeamworkPotential	6	SIFT	ASI	6	2	6	6	3	5	4	3	6	1	2	3	5	5	3	13	12	16	11	7	7	7	7	6	6	4	6	1	75	78	94	86	86
E001151	TM000298	TM000298	2	High Task Pot	3	High Team Pot	High Task High Team Pot	0	1	Engineer	HighTeamLowTask	LowTaskworkPotential	HighTeamworkPotential	6	SIFT	ASI	6	6	6	7	7	2	6	2	6	2	2	2	2	6	2	10	9	4	2	7	6	6	3	5	3	2	4	3	70	70	70	70	70
E001131	TM000302	TM000302	3	High Task Pot	2	High Team Pot	High Task High Team Pot	1	1	Engineer	HighTeamHighTask	HighTaskworkPotential	HighTeamworkPotential	4	CRA	ASI	6	3	5	6	6	3	7	2	6	2	1	2	2	5	2	20	20	20	1	7	7	7	7	6	2	3	6	3	85	85	90	90	100
E001144	TM000302	TM000302	3	High Task Pot	2	High Team Pot	High Task High Team Pot	1	1	Medic	HighTeamHighTask	HighTaskworkPotential	HighTeamworkPotential	4	CRA	ASI	7	1	7	7	7	2	7	2	7	2	2	2	2	7	2	10	10	10	2	7	5	4	5	5	4	3	4	1	100	100	100	100	100
E001160	TM000302	TM000302	3	High Task Pot	2	High Team Pot	High Task High Team Pot	1	0	Transporter	LowTeamHighTask	HighTaskworkPotential	LowTeamworkPotential	4	CRA	ASI	6	3	6	7	2	3	6	2	6	5	4	2	3	5	2	14	12	3	9	7	6	6	3	5	7	3	5	3	63	62	94	70	59
E001177	TM000303	TM000303	2	High Task Pot	1	Low Team Pot	High Task Low Team Pot	0	1	Medic	HighTeamLowTask	LowTaskworkPotential	HighTeamworkPotential	8	USC	ASI	1	1	6	7	2	2	3	4	4	1	2	1	2	7	6	17	17	12	14	7	5	3	5	3	4	1	2	2	30	30	70	70	70
E001181	TM000303	TM000303	2	High Task Pot	1	Low Team Pot	High Task Low Team Pot	1	0	Engineer	LowTeamHighTask	HighTaskworkPotential	LowTeamworkPotential	8	USC	ASI	6	3	6	6	6	5	6	2	5	2	2	2	3	4	2	14	12	13	2	7	7	4	7	7	2	3	6	2	70	80	80	86	65
E001182	TM000303	TM000303	2	High Task Pot	1	Low Team Pot	High Task Low Team Pot	1	0	Transporter	LowTeamHighTask	HighTaskworkPotential	LowTeamworkPotential	8	USC	ASI	6	4	4	4	4	6	3	4	4	4	3	3	6	5	4	20	5	14	4	7	7	7	7	7	6	3	6	2	85	90	95	90	80
E001148	TM000304	TM000304	2	High Task Pot	1	Low Team Pot	High Task Low Team Pot	1	1	Medic	HighTeamHighTask	HighTaskworkPotential	HighTeamworkPotential	5	DOLL	ASI	6	2	6	7	7	7	7	2	6	2	2	3	4	5	2	12	10	16	9	7	7	7	7	7	5	3	6	2	92	97	90	94	90
E001167	TM000304	TM000304	2	High Task Pot	1	Low Team Pot	High Task Low Team Pot	1	0	Transporter	LowTeamHighTask	HighTaskworkPotential	LowTeamworkPotential	5	DOLL	ASI	6	7	5	6	3	3	4	2	4	1	2	1	2	5	1	20	20	20	7	6	7	6	6	5	2	4	5	3	96	90	88	88	89
E001176	TM000304	TM000304	2	High Task Pot	1	Low Team Pot	High Task Low Team Pot	0	0	Engineer	LowTeamLowTask	LowTaskworkPotential	LowTeamworkPotential	5	DOLL	ASI	5	5	3	6	7	6	6	4	5	6	5	6	5	3	3	14	2	9	3	7	7	7	5	7	2	4	6	2	78	80	72	92	58
E001188	TM000305	TM000305	2	High Task Pot	2	High Team Pot	High Task High Team Pot	0	0	Medic	LowTeamLowTask	LowTaskworkPotential	LowTeamworkPotential	6	SIFT	ASI	2	2	5	1	2	4	5	6	2	6	6	2	1	1	6	20	20	20	2	7	6	5	6	4	4	1	4	3	40	25	50	50	20
E001192	TM000305	TM000305	2	High Task Pot	2	High Team Pot	High Task High Team Pot	1	1	Transporter	HighTeamHighTask	HighTaskworkPotential	HighTeamworkPotential	6	SIFT	ASI	5	4	5	7	3	4	5	2	5	2	4	1	2	6	2	8	8	10	9	6	7	5	7	7	4	3	6	3	90	75	70	80	95
E001195	TM000305	TM000305	2	High Task Pot	2	High Team Pot	High Task High Team Pot	1	1	Engineer	HighTeamHighTask	HighTaskworkPotential	HighTeamworkPotential	6	SIFT	ASI	6	3	6	7	7	3	7	1	7	1	2	1	2	6	1	12	7	12	9	7	7	7	7	6	6	4	6	2	90	76	95	82	97
E001153	TM000306	TM000306	2	High Task Pot	1	Low Team Pot	High Task Low Team Pot	0	1	Engineer	HighTeamLowTask	LowTaskworkPotential	HighTeamworkPotential	7	UAZ	ASI	7	3	6	6	2	6	2	3	6	1	6	2	6	5	5	20	20	20	20	7	4	3	4	4	3	2	3	1	70	70	70	70	70
E001164	TM000306	TM000306	2	High Task Pot	1	Low Team Pot	High Task Low Team Pot	1	0	Medic	LowTeamHighTask	HighTaskworkPotential	LowTeamworkPotential	7	UAZ	ASI	3	3	5	6	3	5	7	3	7	3	5	2	1	6	2	19	19	14	7	7	7	7	7	4	4	2	5	3	92	64	65	90	92
E001183	TM000306	TM000306	2	High Task Pot	1	Low Team Pot	High Task Low Team Pot	1	0	Transporter	LowTeamHighTask	HighTaskworkPotential	LowTeamworkPotential	7	UAZ	ASI	6	4	5	5	6	3	5	1	7	3	3	1	4	4	2	15	15	10	5	7	6	6	5	6	4	3	5	3	85	75	75	95	85
E001171	TM000307	TM000307	0	Low Task Pot	2	High Team Pot	Low Task High Team Pot	0	0	Transporter	LowTeamLowTask	LowTaskworkPotential	LowTeamworkPotential	4	CRA	ASI	6	5	5	6	5	4	6	4	6	5	3	2	2	6	3	20	20	10	2	7	6	4	6	4	6	2	3	1	50	50	60	60	70
E001174	TM000307	TM000307	0	Low Task Pot	2	High Team Pot	Low Task High Team Pot	0	1	Engineer	HighTeamLowTask	LowTaskworkPotential	HighTeamworkPotential	4	CRA	ASI	6	2	6	6	5	3	6	2	6	2	3	2	3	4	3	17	15	10	3	7	6	6	6	5	4	3	5	3	80	80	70	80	80
E001194	TM000307	TM000307	0	Low Task Pot	2	High Team Pot	Low Task High Team Pot	0	1	Medic	HighTeamLowTask	LowTaskworkPotential	HighTeamworkPotential	4	CRA	ASI	6	2	6	7	7	3	6	2	6	2	1	1	2	6	2	12	6	6	1	7	6	6	4	5	6	3	5	3	81	71	86	80	95
E001186	TM000308	TM000308	2	High Task Pot	1	Low Team Pot	High Task Low Team Pot	1	0	Engineer	LowTeamHighTask	HighTaskworkPotential	LowTeamworkPotential	3	CMURI	ASI	5	6	7	7	4	2	3	2	5	1	3	6	2	6	2	15	15	13	6	7	7	7	3	7	3	3	5	2	77	52	66	73	72
E001189	TM000308	TM000308	2	High Task Pot	1	Low Team Pot	High Task Low Team Pot	0	0	Transporter	LowTeamLowTask	LowTaskworkPotential	LowTeamworkPotential	3	CMURI	ASI	6	1	7	6	7	1	7	2	7	1	2	1	1	7	1	20	1	0	0	7	3	3	2	2	1	1	2	1	76	75	76	76	76
E001197	TM000308	TM000308	2	High Task Pot	1	Low Team Pot	High Task Low Team Pot	1	1	Medic	HighTeamHighTask	HighTaskworkPotential	HighTeamworkPotential	3	CMURI	ASI	6	1	5	7	7	2	6	3	5	1	2	2	4	6	1	14	14	7	12	7	7	7	5	7	5	4	6	2	100	100	80	95	90
E001124	TM000309	TM000309	2	High Task Pot	1	Low Team Pot	High Task Low Team Pot	0	1	Transporter	HighTeamLowTask	LowTaskworkPotential	HighTeamworkPotential	8	USC	ASI	5	5	5	4	4	5	5	5	4	3	4	2	4	2	4	13	12	14	2	7	6	6	7	3	6	3	5	3	61	50	40	50	60
E001179	TM000309	TM000309	2	High Task Pot	1	Low Team Pot	High Task Low Team Pot	1	0	Medic	LowTeamHighTask	HighTaskworkPotential	LowTeamworkPotential	8	USC	ASI	5	5	5	3	5	6	4	5	4	3	3	3	5	5	3	16	16	17	10	7	7	7	5	6	6	3	5	2	70	65	80	85	80
E001208	TM000309	TM000309	2	High Task Pot	1	Low Team Pot	High Task Low Team Pot	1	0	Engineer	LowTeamHighTask	HighTaskworkPotential	LowTeamworkPotential	8	USC	ASI	5	2	5	5	5	6	5	3	4	3	5	3	6	6	3	13	11	14	11	7	6	6	4	6	5	3	6	1	76	92	92	94	94
E001209	TM000311	TM000311	1	Low Task Pot	2	High Team Pot	Low Task High Team Pot	0	1	Medic	HighTeamLowTask	LowTaskworkPotential	HighTeamworkPotential	7	UAZ	ASI	6	6	6	5	2	5	5	2	4	3	2	1	2	1	6	18	18	18	2	7	7	7	7	7	4	2	6	2	70	50	75	80	75
E001213	TM000311	TM000311	1	Low Task Pot	2	High Team Pot	Low Task High Team Pot	1	0	Transporter	LowTeamHighTask	HighTaskworkPotential	LowTeamworkPotential	7	UAZ	ASI	6	3	6	6	6	4	6	2	5	3	3	3	2	3	3	14	14	11	2	7	7	7	6	5	2	3	6	1	82	63	68	89	61
E001214	TM000311	TM000311	1	Low Task Pot	2	High Team Pot	Low Task High Team Pot	0	1	Engineer	HighTeamLowTask	LowTaskworkPotential	HighTeamworkPotential	7	UAZ	ASI	5	3	4	5	2	4	5	3	5	4	2	2	2	5	2	18	14	17	1	7	7	5	7	7	4	2	4	3	80	89	83	88	96
E001212	TM000312	TM000312	2	High Task Pot	1	Low Team Pot	High Task Low Team Pot	1	0	Medic	LowTeamHighTask	HighTaskworkPotential	LowTeamworkPotential	4	CRA	ASI	6	3	5	6	5	3	4	2	5	5	2	1	4	5	5	8	8	12	9	7	7	7	6	7	6	4	6	2	72	52	65	91	80
E001234	TM000312	TM000312	2	High Task Pot	1	Low Team Pot	High Task Low Team Pot	0	1	Engineer	HighTeamLowTask	LowTaskworkPotential	HighTeamworkPotential	4	CRA	ASI	7	2	2	7	4	2	6	2	6	2	2	2	2	5	2	14	6	6	0	7	6	6	2	6	2	3	5	3	60	60	60	80	80
E001260	TM000312	TM000312	2	High Task Pot	1	Low Team Pot	High Task Low Team Pot	1	0	Transporter	LowTeamHighTask	HighTaskworkPotential	LowTeamworkPotential	4	CRA	ASI	6	4	6	6	7	4	5	2	5	3	4	2	2	4	4	13	14	4	6	7	7	7	7	7	6	4	6	2	67	62	100	100	79
E001227	TM000313	TM000313	0	Low Task Pot	2	High Team Pot	Low Task High Team Pot	0	1	Medic	HighTeamLowTask	LowTaskworkPotential	HighTeamworkPotential	5	DOLL	ASI	5	7	3	2	1	7	1	5	1	3	7	1	1	3	1	16	14	14	2	7	6	4	3	3	5	1	2	2	20	30	60	30	30
E001249	TM000313	TM000313	0	Low Task Pot	2	High Team Pot	Low Task High Team Pot	0	0	Engineer	LowTeamLowTask	LowTaskworkPotential	LowTeamworkPotential	5	DOLL	ASI	5	2	4	4	3	4	3	2	4	4	2	1	2	5	2	12	8	0	1	7	6	6	1	6	4	2	4	1	65	87	95	96	95
E001267	TM000313	TM000313	0	Low Task Pot	2	High Team Pot	Low Task High Team Pot	0	1	Transporter	HighTeamLowTask	LowTaskworkPotential	HighTeamworkPotential	5	DOLL	ASI	6	2	6	6	6	2	7	1	6	5	1	1	1	6	1	8	2	8	0	7	2	2	1	2	1	1	2	3	81	71	81	72	73
E001204	TM000314	TM000314	1	Low Task Pot	1	Low Team Pot	Low Task Low Team Pot	0	0	Engineer	LowTeamLowTask	LowTaskworkPotential	LowTeamworkPotential	6	SIFT	ASI	5	2	5	5	1	7	4	3	4	7	7	2	7	5	7	12	8	12	10	7	7	7	4	4	6	2	5	2	69	20	35	60	75
E001235	TM000314	TM000314	1	Low Task Pot	1	Low Team Pot	Low Task Low Team Pot	1	0	Transporter	LowTeamHighTask	HighTaskworkPotential	LowTeamworkPotential	6	SIFT	ASI	7	3	6	6	6	2	6	2	6	2	2	2	2	4	3	14	14	10	0	7	6	6	6	7	2	3	6	1	76	92	93	91	94
E001251	TM000314	TM000314	1	Low Task Pot	1	Low Team Pot	Low Task Low Team Pot	0	1	Medic	HighTeamLowTask	LowTaskworkPotential	HighTeamworkPotential	6	SIFT	ASI	3	7	6	6	3	5	2	1	5	6	5	1	6	1	6	19	6	7	2	7	6	6	6	6	6	2	4	2	64	100	96	98	59
E001168	TM000316	TM000316	3	High Task Pot	1	Low Team Pot	High Task Low Team Pot	1	1	Engineer	HighTeamHighTask	HighTaskworkPotential	HighTeamworkPotential	8	USC	ASI	7	1	6	6	6	2	6	6	2	2	2	1	4	5	3	20	20	20	17	7	6	6	6	6	5	2	4	1	71	65	69	76	82
E001201	TM000316	TM000316	3	High Task Pot	1	Low Team Pot	High Task Low Team Pot	1	0	Medic	LowTeamHighTask	HighTaskworkPotential	LowTeamworkPotential	8	USC	ASI	7	1	6	6	6	3	6	1	7	2	2	2	2	5	1	18	16	3	3	7	6	6	4	7	5	3	6	3	100	100	100	100	100
E001264	TM000316	TM000316	3	High Task Pot	1	Low Team Pot	High Task Low Team Pot	1	0	Transporter	LowTeamHighTask	HighTaskworkPotential	LowTeamworkPotential	8	USC	ASI	6	3	5	5	6	5	6	4	5	4	2	2	2	5	4	16	15	10	1	7	6	6	5	6	4	2	5	3	75	80	78	81	84
E001210	TM000318	TM000318	2	High Task Pot	2	High Team Pot	High Task High Team Pot	1	1	Transporter	HighTeamHighTask	HighTaskworkPotential	HighTeamworkPotential	8	USC	ASI	7	2	7	7	7	1	4	2	6	1	1	1	1	7	1	10	10	10	8	7	5	5	5	5	4	3	5	2	70	90	85	94	100
E001275	TM000318	TM000318	2	High Task Pot	2	High Team Pot	High Task High Team Pot	1	0	Engineer	LowTeamHighTask	HighTaskworkPotential	LowTeamworkPotential	8	USC	ASI	5	4	6	5	4	4	6	3	6	2	4	4	2	6	2	14	10	12	2	7	6	6	5	6	4	2	4	1	80	80	91	90	98
E001276	TM000318	TM000318	2	High Task Pot	2	High Team Pot	High Task High Team Pot	0	1	Medic	HighTeamLowTask	LowTaskworkPotential	HighTeamworkPotential	8	USC	ASI	6	3	5	5	4	4	5	2	4	3	5	4	3	4	3	13	13	5	1	7	6	6	5	4	4	2	4	3	90	75	90	95	75
E001154	TM000320	TM000320	2	High Task Pot	2	High Team Pot	High Task High Team Pot	1	1	Transporter	HighTeamHighTask	HighTaskworkPotential	HighTeamworkPotential	4	CRA	ASI	6	5	5	3	5	5	5	2	6	3	4	2	3	5	4	20	20	20	10	7	7	7	7	6	7	3	5	3	70	70	85	80	90
E001205	TM000320	TM000320	2	High Task Pot	2	High Team Pot	High Task High Team Pot	0	1	Engineer	HighTeamLowTask	LowTaskworkPotential	HighTeamworkPotential	4	CRA	ASI	5	3	6	6	6	3	6	3	6	7	3	1	3	1	5	8	1	4	1	7	4	3	3	3	3	1	2	3	72	32	51	55	25
E001241	TM000320	TM000320	2	High Task Pot	2	High Team Pot	High Task High Team Pot	1	0	Medic	LowTeamHighTask	HighTaskworkPotential	LowTeamworkPotential	4	CRA	ASI	7	5	5	6	4	3	7	1	7	1	1	1	2	6	4	14	12	11	2	7	7	7	7	5	6	3	6	3	81	63	100	100	100
E001219	TM000322	TM000322	1	Low Task Pot	2	High Team Pot	Low Task High Team Pot	1	0	Engineer	LowTeamHighTask	HighTaskworkPotential	LowTeamworkPotential	4	CRA	ASI	6	3	5	6	7	5	4	2	6	2	3	2	2	5	2	15	15	14	10	7	7	7	6	7	5	4	6	1	90	100	95	100	85
E001247	TM000322	TM000322	1	Low Task Pot	2	High Team Pot	Low Task High Team Pot	0	1	Transporter	HighTeamLowTask	LowTaskworkPotential	HighTeamworkPotential	4	CRA	ASI	6	2	6	6	4	2	5	2	5	2	2	2	2	5	2	8	1	2	1	4	6	6	6	6	4	2	4	3	92	91	96	91	93
E001277	TM000322	TM000322	1	Low Task Pot	2	High Team Pot	Low Task High Team Pot	0	1	Medic	HighTeamLowTask	LowTaskworkPotential	HighTeamworkPotential	4	CRA	ASI	5	4	3	5	1	5	6	3	4	3	5	2	6	3	3	12	3	12	8	7	4	4	4	3	2	1	3	1	50	50	38	39	58
E001203	TM000323	TM000323	1	Low Task Pot	3	High Team Pot	Low Task High Team Pot	1	1	Engineer	HighTeamHighTask	HighTaskworkPotential	HighTeamworkPotential	3	CMURI	ASI	7	2	7	7	7	2	7	2	7	2	1	7	2	6	2	20	18	18	11	7	7	7	7	7	7	4	6	1	92	100	100	100	100
E001233	TM000323	TM000323	1	Low Task Pot	3	High Team Pot	Low Task High Team Pot	0	1	Transporter	HighTeamLowTask	LowTaskworkPotential	HighTeamworkPotential	3	CMURI	ASI	6	3	6	6	6	2	5	2	6	2	2	2	2	6	2	9	9	1	1	6	6	6	3	6	5	2	4	1	70	100	83	83	68
E001239	TM000323	TM000323	1	Low Task Pot	3	High Team Pot	Low Task High Team Pot	0	1	Medic	HighTeamLowTask	LowTaskworkPotential	HighTeamworkPotential	3	CMURI	ASI	6	1	7	7	7	2	6	2	7	2	2	2	2	6	2	12	9	8	5	7	7	7	1	6	6	3	5	2	88	95	94	92	98
E001229	TM000324	TM000324	0	Low Task Pot	1	Low Team Pot	Low Task Low Team Pot	0	0	Transporter	LowTeamLowTask	LowTaskworkPotential	LowTeamworkPotential	6	SIFT	ASI	7	2	6	6	4	5	7	2	4	3	5	3	4	3	3	16	20	17	5	7	7	7	5	7	4	3	5	1	76	94	69	77	68
E001250	TM000324	TM000324	0	Low Task Pot	1	Low Team Pot	Low Task Low Team Pot	0	1	Medic	HighTeamLowTask	LowTaskworkPotential	HighTeamworkPotential	6	SIFT	ASI	5	4	6	2	5	6	6	3	6	2	2	3	1	3	3	15	13	12	7	7	7	7	4	6	6	3	4	2	43	54	64	64	60
E001274	TM000324	TM000324	0	Low Task Pot	1	Low Team Pot	Low Task Low Team Pot	0	0	Engineer	LowTeamLowTask	LowTaskworkPotential	LowTeamworkPotential	6	SIFT	ASI	6	5	6	6	3	2	7	3	6	2	5	2	3	5	4	8	6	0	0	7	5	3	1	5	2	2	3	1	90	72	94	85	61
E000996	TM000325	TM000325	0	Low Task Pot	2	High Team Pot	Low Task High Team Pot	0	0	Medic	LowTeamLowTask	LowTaskworkPotential	LowTeamworkPotential	4	CRA	ASI	6	2	6	7	7	5	5	3	5	1	3	2	1	3	2	7	3	10	10	7	6	6	5	4	6	3	4	3	70	65	75	80	80
E001224	TM000325	TM000325	0	Low Task Pot	2	High Team Pot	Low Task High Team Pot	0	1	Engineer	HighTeamLowTask	LowTaskworkPotential	HighTeamworkPotential	4	CRA	ASI	7	1	5	7	4	1	7	1	7	4	2	1	5	7	7	8	8	12	1	7	6	6	3	6	5	3	5	1	82	100	100	86	65
E001281	TM000325	TM000325	0	Low Task Pot	2	High Team Pot	Low Task High Team Pot	0	1	Transporter	HighTeamLowTask	LowTaskworkPotential	HighTeamworkPotential	4	CRA	ASI	6	6	6	6	6	2	6	2	6	2	6	2	2	6	2	14	12	10	2	6	6	6	4	6	3	3	5	3	80	79	79	80	80
E001271	TM000327	TM000327	0	Low Task Pot	1	Low Team Pot	Low Task Low Team Pot	0	0	Medic	LowTeamLowTask	LowTaskworkPotential	LowTeamworkPotential	7	UAZ	ASI	5	4	6	6	5	4	7	3	6	3	3	3	3	5	3	17	17	20	9	7	7	7	5	5	5	3	5	1	50	44	65	78	77
E001279	TM000327	TM000327	0	Low Task Pot	1	Low Team Pot	Low Task Low Team Pot	0	0	Engineer	LowTeamLowTask	LowTaskworkPotential	LowTeamworkPotential	7	UAZ	ASI	2	4	2	6	6	5	6	4	5	5	6	6	6	5	5	13	14	18	14	7	3	7	3	7	4	2	4	2	100	100	65	70	54
E001280	TM000327	TM000327	0	Low Task Pot	1	Low Team Pot	Low Task Low Team Pot	0	1	Transporter	HighTeamLowTask	LowTaskworkPotential	HighTeamworkPotential	7	UAZ	ASI	6	2	6	6	5	4	7	2	7	3	3	3	2	6	3	6	6	3	2	7	6	6	1	6	3	2	4	1	82	75	76	86	75
E001039	TM000328	TM000328	0	Low Task Pot	3	High Team Pot	Low Task High Team Pot	0	1	Medic	HighTeamLowTask	LowTaskworkPotential	HighTeamworkPotential	3	CMURI	ASI	7	1	7	7	7	1	7	1	7	7	1	1	1	7	1	10	8	6	1	7	5	5	3	5	4	2	4	2	100	100	100	100	100
E001246	TM000328	TM000328	0	Low Task Pot	3	High Team Pot	Low Task High Team Pot	0	1	Engineer	HighTeamLowTask	LowTaskworkPotential	HighTeamworkPotential	3	CMURI	ASI	6	1	6	7	6	1	7	1	7	1	6	2	4	7	7	20	14	8	7	7	4	7	2	7	4	2	4	3	100	100	100	100	86
E001257	TM000328	TM000328	0	Low Task Pot	3	High Team Pot	Low Task High Team Pot	0	1	Transporter	HighTeamLowTask	LowTaskworkPotential	HighTeamworkPotential	3	CMURI	ASI	5	2	6	6	6	4	5	2	6	6	4	1	6	3	2	20	20	20	6	7	7	7	6	6	2	3	6	2	95	80	80	95	90
E001089	TM000329	TM000329	0	Low Task Pot	3	High Team Pot	Low Task High Team Pot	0	1	Medic	HighTeamLowTask	LowTaskworkPotential	HighTeamworkPotential	8	USC	ASI	7	5	6	6	7	3	7	1	7	1	4	1	1	7	1	12	12	15	12	7	7	7	7	7	3	4	6	2	100	100	100	100	100
E001248	TM000329	TM000329	0	Low Task Pot	3	High Team Pot	Low Task High Team Pot	0	1	Transporter	HighTeamLowTask	LowTaskworkPotential	HighTeamworkPotential	8	USC	ASI	6	5	5	4	2	3	5	2	5	6	2	1	2	6	3	12	2	12	8	7	6	5	6	3	4	2	3	2	60	61	61	70	85
E001282	TM000329	TM000329	0	Low Task Pot	3	High Team Pot	Low Task High Team Pot	0	1	Engineer	HighTeamLowTask	LowTaskworkPotential	HighTeamworkPotential	8	USC	ASI	6	4	4	5	6	6	5	2	6	2	3	2	1	5	1	13	10	16	10	7	6	2	6	4	3	2	5	3	55	55	72	73	74
E000810	TM000330	TM000330	0	Low Task Pot	2	High Team Pot	Low Task High Team Pot	0	0	Transporter	LowTeamLowTask	LowTaskworkPotential	LowTeamworkPotential	5	DOLL	ASI	7	2	7	7	7	1	7	2	7	1	1	1	4	5	1	16	14	17	9	7	6	6	7	7	6	4	6	3	99	88	96	100	100
E001220	TM000330	TM000330	0	Low Task Pot	2	High Team Pot	Low Task High Team Pot	0	1	Medic	HighTeamLowTask	LowTaskworkPotential	HighTeamworkPotential	5	DOLL	ASI	1	2	5	6	7	2	6	1	6	4	4	2	4	5	1	20	19	11	1	7	7	7	7	6	2	3	5	1	100	79	80	100	79
E001256	TM000330	TM000330	0	Low Task Pot	2	High Team Pot	Low Task High Team Pot	0	1	Engineer	HighTeamLowTask	LowTaskworkPotential	HighTeamworkPotential	5	DOLL	ASI	7	1	7	7	1	1	7	1	7	1	1	1	1	7	1	20	15	18	5	7	6	6	6	5	5	3	5	3	100	100	100	100	99
E001284	TM000331	TM000331	0	Low Task Pot	2	High Team Pot	Low Task High Team Pot	0	1	Engineer	HighTeamLowTask	LowTaskworkPotential	HighTeamworkPotential	8	USC	ASI	6	4	2	5	2	6	4	2	5	6	4	3	5	6	1	12	12	2	2	7	7	7	3	5	5	3	5	3	60	50	79	75	60
E001286	TM000331	TM000331	0	Low Task Pot	2	High Team Pot	Low Task High Team Pot	0	0	Transporter	LowTeamLowTask	LowTaskworkPotential	LowTeamworkPotential	8	USC	ASI	5	1	7	7	5	1	7	1	7	1	4	1	2	6	1	18	17	10	5	7	6	6	5	6	2	2	4	3	90	20	35	90	80
E001287	TM000331	TM000331	0	Low Task Pot	2	High Team Pot	Low Task High Team Pot	0	1	Medic	HighTeamLowTask	LowTaskworkPotential	HighTeamworkPotential	8	USC	ASI	5	2	6	5	5	2	6	6	6	2	2	6	3	5	3	18	17	5	0	7	7	7	3	7	4	3	5	1	85	90	86	90	76
[truncated: 182 more columns]
