# Supplementary material for: Individual and team profiling to support theory of mind in artificial social intelligence
Source: Sci Rep. 2024 Jun 2;14:12635. doi: 10.1038/s41598-024-63122-8 (PMC11144695; doi:10.1038/s41598-024-63122-8)
Supplement: Supplementary file 10 — Supplementary Information 10. [file 41598_2024_63122_MOESM10_ESM.csv]

EID	Team ID	Role	PlayerProfile_Combined_GroupCode	PlayerProfile_TaskPot_GroupCode	PlayerProfile_TaskPot_Group	PlayerProfile_TeamPot_GroupCode	PlayerProfile_TeamPot_Group	Condition ID	Agent Name	Advisor_Type	SSOD_1 - I am very good at giving directions	SSOD_2 - I have a poor memory for where I left things	SSOD_3 - I am very good at judging distance	SSOD_4 - My "sense of direction" is very good	SSOD_5 - I tend to think of my environment in terms of cardinal directions (N, S, E, W)	SSOD_6 - I very easily get lost in a new city	SSOD_7 - I enjoy reading maps	SSOD_8 - I have trouble understanding directions	SSOD_9 - I am very good at reading maps	SSOD_10 - I don't remember routes very well while riding as a passenger in a car	SSOD_11 - I don't enjoy giving directions	SSOD_12 - It's not important to me to know where I am	SSOD_13 - I usually let someone else do the navigational planning for long trips	SSOD_14 - I can usually remember a new route after I have traveled it only once	SSOD_15 - I don't have a very good "mental map" of my environment	VGEM_YearsComputerUse	VGEM_YearsComputerGames	VGEM_YearsNonComputerGames	VGEM_YearsMinecraft	VGEM_FrequencyComputerUse	VGEM_FrequencyVideoGame	VGEM_FrequencyComputerGame	VGEM_FrequencyNonComputerGame	VGEM_FrequencyTeamGame	VGEM_FrequencyMinecraft	VGEM_PerceivedProficiency	VGEM_PerceivedExperience	VGEM_Motivation	VGEM_SkillLearnLayout	VGEM_SkillCommLocation	VGEM_SkillCoordTeam	VGEM_SkillTaskAwareness	VGEM_SkillLearnItems	VGEM_SkillTrackPathing	VGEM_SkillWASDcontrol	VGEM_SkillTrackLocation	VGEM_ControlPref	VGEM_LearnerConfidence	VGEM_CompetitiveGame
E000608	TM000201	Engineer	HighTeamHighTask	1	HighTaskworkPotential	1	HighTeamworkPotential	1	No Advisor	None	5	3	5	7	5	3	5	2	5	3	2	7	2	5	1	10	10	10	11	7	6	6	6	4	4	3	5	3	80	80	80	90	80	90	100	90	2	100	3
E000651	TM000202	Engineer	LowTeamLowTask	0	LowTaskworkPotential	0	LowTeamworkPotential	1	No Advisor	None	6	5	2	6	2	3	2	2	5	2	3	2	2	5	2	15	15	15	10	7	7	4	7	7	5	3	6	1	70	80	80	90	90	84	90	90	2	100	5
E000665	TM000203	Engineer	LowTeamHighTask	1	HighTaskworkPotential	0	LowTeamworkPotential	1	No Advisor	None	6	3	4	7	6	3	4	3	6	4	4	3	3	4	1	12	12	14	8	7	7	7	5	5	4	4	6	3	80	60	60	85	90	80	90	80	3	90	4
E000673	TM000204	Engineer	HighTeamHighTask	1	HighTaskworkPotential	1	HighTeamworkPotential	1	No Advisor	None	7	2	7	7	7	1	7	2	7	1	4	1	1	7	1	16	16	17	8	7	7	7	5	7	7	4	5	2	100	75	100	80	100	93	100	100	3	75	4
E000675	TM000205	Engineer	HighTeamLowTask	0	LowTaskworkPotential	1	HighTeamworkPotential	1	No Advisor	None	6	5	6	7	5	3	6	2	5	1	2	2	2	7	2	8	4	10	10	7	6	5	6	3	4	3	5	3	83	70	86	80	100	100	100	88	3	90	3
E000653	TM000206	Engineer	HighTeamLowTask	0	LowTaskworkPotential	1	HighTeamworkPotential	1	No Advisor	None	6	2	5	4	7	5	3	3	4	5	2	1	4	3	2	20	15	12	9	7	7	7	6	5	4	4	6	3	70	80	70	80	70	60	80	65	3	80	4
E000627	TM000207	Engineer	HighTeamLowTask	0	LowTaskworkPotential	1	HighTeamworkPotential	1	No Advisor	None	6	5	5	6	5	4	2	2	6	5	4	3	2	3	2	18	18	17	11	7	7	6	7	6	6	3	6	2	79	63	78	63	80	68	100	75	2	60	4
E000661	TM000210	Engineer	HighTeamLowTask	0	LowTaskworkPotential	1	HighTeamworkPotential	1	No Advisor	None	5	3	5	5	2	5	4	3	3	2	2	1	2	3	3	15	9	8	9	7	6	6	4	6	5	2	4	2	68	80	88	78	71	72	72	72	3	68	4
E000603	TM000211	Engineer	HighTeamHighTask	1	HighTaskworkPotential	1	HighTeamworkPotential	1	No Advisor	None	6	1	6	7	7	2	5	4	5	3	3	1	2	4	7	8	8	16	10	6	7	6	7	7	7	3	6	3	91	75	75	91	91	75	100	100	2	100	3
E000671	TM000212	Engineer	HighTeamLowTask	0	LowTaskworkPotential	1	HighTeamworkPotential	1	No Advisor	None	6	3	5	6	2	3	4	6	2	1	3	1	3	5	2	8	4	10	4	7	6	5	6	5	5	2	5	2	70	40	50	30	30	55	75	66	3	71	3
E000697	TM000213	Engineer	HighTeamHighTask	1	HighTaskworkPotential	1	HighTeamworkPotential	1	No Advisor	None	7	3	3	7	7	5	4	1	6	2	5	2	4	6	2	20	20	15	8	7	7	7	7	7	7	4	6	3	60	70	100	100	30	84	100	100	3	80	3
E000669	TM000214	Engineer	HighTeamLowTask	0	LowTaskworkPotential	1	HighTeamworkPotential	1	No Advisor	None	5	3	2	5	1	3	3	2	5	4	2	1	3	2	4	18	18	15	8	7	5	4	5	4	4	2	2	3	60	70	80	75	60	60	40	65	2	75	2
E000699	TM000217	Engineer	HighTeamLowTask	0	LowTaskworkPotential	1	HighTeamworkPotential	1	No Advisor	None	6	2	3	5	5	3	4	2	2	1	2	1	5	6	2	13	10	9	10	7	7	7	4	5	4	3	6	3	60	70	60	80	80	85	95	80	3	85	2
E000698	TM000218	Engineer	LowTeamHighTask	1	HighTaskworkPotential	0	LowTeamworkPotential	1	No Advisor	None	4	3	5	6	3	4	2	5	5	4	3	2	4	5	2	14	14	16	10	7	7	7	6	6	7	3	5	1	95	80	60	85	90	95	95	95	3	95	4
E000704	TM000219	Engineer	HighTeamHighTask	1	HighTaskworkPotential	1	HighTeamworkPotential	1	No Advisor	None	6	5	3	2	6	5	5	6	5	7	4	3	4	2	4	20	20	20	4	7	7	7	7	6	6	3	6	3	50	35	81	73	100	77	100	50	3	75	4
E000710	TM000220	Engineer	LowTeamHighTask	1	HighTaskworkPotential	0	LowTeamworkPotential	2	Human Advisor	Human	6	4	7	7	5	4	6	1	6	1	1	1	4	5	1	15	15	16	10	7	7	7	7	7	7	3	6	1	99	84	88	100	100	92	100	100	3	100	4
E000717	TM000221	Engineer	HighTeamLowTask	0	LowTaskworkPotential	1	HighTeamworkPotential	2	Human Advisor	Human	6	2	5	4	2	4	7	1	6	7	2	2	6	2	4	20	20	20	20	7	7	7	7	5	6	3	6	3	40	30	100	100	100	100	100	80	2	80	4
E000727	TM000222	Engineer	LowTeamHighTask	1	HighTaskworkPotential	0	LowTeamworkPotential	2	Human Advisor	Human	6	3	3	7	6	4	5	2	5	4	2	1	2	5	3	16	10	14	14	7	7	7	7	6	6	3	6	3	80	75	70	85	88	90	100	80	2	86	4
E000743	TM000223	Engineer	HighTeamHighTask	1	HighTaskworkPotential	1	HighTeamworkPotential	2	Human Advisor	Human	5	7	6	5	6	3	5	5	6	5	5	3	7	5	2	17	17	16	11	7	6	6	5	4	6	3	5	1	81	60	86	96	74	93	100	91	3	88	3
E000734	TM000225	Engineer	LowTeamHighTask	1	HighTaskworkPotential	0	LowTeamworkPotential	2	Human Advisor	Human	7	2	7	5	2	4	7	2	7	4	2	1	1	3	3	15	10	10	6	7	7	7	6	5	7	2	4	3	70	80	90	60	80	90	90	75	2	50	2
E000731	TM000226	Engineer	LowTeamHighTask	1	HighTaskworkPotential	0	LowTeamworkPotential	2	Human Advisor	Human	5	4	5	5	6	5	7	4	5	2	3	1	2	6	2	12	11	15	11	7	7	7	3	7	7	2	5	2	83	85	75	83	96	95	95	92	3	81	3
E000737	TM000227	Engineer	HighTeamHighTask	1	HighTaskworkPotential	1	HighTeamworkPotential	2	Human Advisor	Human	6	5	6	6	4	5	3	3	3	6	3	3	4	3	5	14	12	18	11	7	7	7	5	7	5	3	6	2	80	80	90	85	80	90	100	90	3	90	2
E000652	TM000228	Engineer	LowTeamLowTask	0	LowTaskworkPotential	0	LowTeamworkPotential	2	Human Advisor	Human	3	3	5	5	2	5	5	2	6	5	3	3	4	3	3	8	4	5	1	7	6	5	3	3	4	1	2	3	30	10	10	20	20	30	30	30	3	40	2
E000754	TM000229	Engineer	HighTeamHighTask	1	HighTaskworkPotential	1	HighTeamworkPotential	2	Human Advisor	Human	6	1	7	7	7	2	7	2	7	1	1	1	1	7	1	9	9	9	10	7	5	5	3	4	6	4	6	3	85	83	92	78	62	100	100	94	3	94	4
E000764	TM000231	Engineer	HighTeamLowTask	0	LowTaskworkPotential	1	HighTeamworkPotential	2	Human Advisor	Human	5	1	6	4	2	5	5	2	4	6	2	3	6	3	3	15	13	10	8	7	7	7	4	6	6	3	6	3	55	65	75	75	65	60	85	65	3	95	4
E000777	TM000232	Engineer	HighTeamHighTask	1	HighTaskworkPotential	1	HighTeamworkPotential	2	Human Advisor	Human	7	2	6	5	5	3	4	2	5	2	2	2	2	6	2	15	15	16	4	7	7	7	7	7	5	4	6	3	85	85	95	100	90	90	100	95	3	100	3
E000797	TM000233	Engineer	LowTeamLowTask	0	LowTaskworkPotential	0	LowTeamworkPotential	2	Human Advisor	Human	4	5	4	4	3	3	5	4	4	3	4	2	4	4	3	11	5	12	5	7	6	5	6	4	4	2	3	2	45	30	35	60	50	65	75	65	2	49	2
E000788	TM000234	Engineer	HighTeamHighTask	1	HighTaskworkPotential	1	HighTeamworkPotential	2	Human Advisor	Human	7	2	5	5	3	5	5	2	4	4	3	1	3	3	2	12	8	16	10	7	7	7	7	7	7	4	6	2	90	90	95	100	100	100	100	100	3	100	5
E000803	TM000235	Engineer	HighTeamHighTask	1	HighTaskworkPotential	1	HighTeamworkPotential	2	Human Advisor	Human	3	2	3	6	7	5	4	4	5	6	4	1	4	6	2	15	14	10	11	7	7	7	2	7	6	4	6	3	90	60	60	71	100	95	100	90	3	90	5
E000855	TM000236	Engineer	HighTeamHighTask	1	HighTaskworkPotential	1	HighTeamworkPotential	7	UAZ	ASI	7	2	7	7	2	1	7	1	7	1	1	6	1	7	1	18	5	8	10	7	7	7	2	3	4	3	6	1	90	95	85	100	95	100	100	100	3	90	6
E000794	TM000237	Engineer	HighTeamLowTask	0	LowTaskworkPotential	1	HighTeamworkPotential	4	CRA	ASI	6	5	6	6	3	3	7	3	6	7	3	3	2	3	2	10	10	12	5	7	7	5	3	4	4	2	4	3	75	75	80	80	75	70	95	90	3	95	2
E000852	TM000238	Engineer	HighTeamHighTask	1	HighTaskworkPotential	1	HighTeamworkPotential	5	DOLL	ASI	5	3	6	3	6	6	5	3	5	6	3	3	5	2	4	10	6	8	8	7	7	7	5	6	5	2	5	2	72	80	90	88	92	79	95	73	3	81	4
E000807	TM000239	Engineer	LowTeamHighTask	1	HighTaskworkPotential	0	LowTeamworkPotential	6	SIFT	ASI	6	5	4	7	4	1	5	2	6	5	4	3	5	5	2	10	14	14	9	7	7	7	6	4	6	3	6	3	100	40	40	80	90	100	100	100	3	100	3
E000798	TM000241	Engineer	HighTeamLowTask	0	LowTaskworkPotential	1	HighTeamworkPotential	3	CMURI	ASI	4	5	6	5	6	6	6	3	5	2	3	1	2	3	2	12	10	8	8	7	6	5	5	5	5	2	4	3	50	64	76	27	51	51	75	43	3	38	3
E000835	TM000242	Engineer	HighTeamHighTask	1	HighTaskworkPotential	1	HighTeamworkPotential	8	USC	ASI	6	3	5	6	7	2	4	2	5	2	2	2	3	6	1	14	14	12	7	7	5	5	5	5	5	2	4	2	70	85	85	85	75	85	90	80	2	100	2
E000842	TM000243	Engineer	HighTeamHighTask	1	HighTaskworkPotential	1	HighTeamworkPotential	5	DOLL	ASI	7	1	7	6	7	5	7	1	6	1	2	1	1	5	1	14	14	14	14	7	6	5	5	4	4	3	4	3	62	49	100	100	66	79	95	72	3	88	3
E000812	TM000244	Engineer	LowTeamLowTask	0	LowTaskworkPotential	0	LowTeamworkPotential	8	USC	ASI	5	5	3	6	7	5	3	3	5	3	3	6	2	3	3	11	5	9	7	7	6	6	5	3	5	2	4	3	44	53	53	75	46	65	84	65	3	10	2
E000866	TM000245	Engineer	LowTeamHighTask	1	HighTaskworkPotential	0	LowTeamworkPotential	3	CMURI	ASI	5	1	4	5	3	3	5	2	5	2	2	1	3	4	3	15	15	15	10	7	7	5	7	4	5	2	5	1	85	70	84	76	62	81	97	74	2	92	2
E000847	TM000246	Engineer	HighTeamLowTask	0	LowTaskworkPotential	1	HighTeamworkPotential	4	CRA	ASI	7	5	4	4	7	5	7	5	7	5	3	5	7	5	3	17	17	2	9	7	7	7	2	6	3	4	6	1	80	80	75	60	75	55	85	75	3	75	3
E000820	TM000248	Engineer	LowTeamLowTask	0	LowTaskworkPotential	0	LowTeamworkPotential	6	SIFT	ASI	4	3	6	6	5	5	5	5	5	4	5	3	3	5	3	10	10	6	5	7	6	7	7	7	3	3	5	1	80	60	60	65	61	68	76	78	3	77	3
E000846	TM000249	Engineer	LowTeamLowTask	0	LowTaskworkPotential	0	LowTeamworkPotential	4	CRA	ASI	5	6	3	7	2	2	4	3	4	2	5	5	2	6	1	12	12	8	10	7	7	5	6	6	3	3	4	3	50	24	23	18	58	17	90	39	3	55	3
E000898	TM000250	Engineer	LowTeamHighTask	1	HighTaskworkPotential	0	LowTeamworkPotential	7	UAZ	ASI	6	6	6	5	6	7	5	3	4	3	2	3	4	3	3	9	7	4	6	6	6	7	4	7	3	2	5	2	76	100	98	100	77	90	100	100	3	70	5
E000885	TM000251	Engineer	LowTeamLowTask	0	LowTaskworkPotential	0	LowTeamworkPotential	8	USC	ASI	3	6	5	5	1	5	4	4	4	7	4	6	3	1	7	12	12	0	5	7	6	5	1	4	3	2	5	3	95	37	74	100	55	18	100	42	3	52	4
E000883	TM000252	Engineer	LowTeamHighTask	1	HighTaskworkPotential	0	LowTeamworkPotential	3	CMURI	ASI	5	2	6	7	5	4	4	2	5	2	4	2	2	3	2	20	20	20	0	6	6	6	4	6	1	4	6	1	100	100	100	100	86	100	100	100	3	100	5
E000915	TM000253	Engineer	LowTeamLowTask	0	LowTaskworkPotential	0	LowTeamworkPotential	6	SIFT	ASI	5	4	5	3	1	6	4	3	4	6	4	5	3	1	5	16	16	16	16	7	7	7	4	7	4	3	6	1	50	50	100	100	70	40	100	40	3	80	5
E000916	TM000254	Engineer	HighTeamHighTask	1	HighTaskworkPotential	1	HighTeamworkPotential	5	DOLL	ASI	6	1	6	6	6	4	5	2	6	1	2	1	2	5	3	17	12	17	2	7	7	7	7	7	4	4	6	1	66	81	85	91	74	83	100	70	3	79	5
E000645	TM000255	Engineer	LowTeamLowTask	0	LowTaskworkPotential	0	LowTeamworkPotential	6	SIFT	ASI	5	4	5	6	5	7	7	6	5	5	4	3	6	3	3	18	17	20	7	7	7	7	4	7	3	4	6	2	57	61	76	82	57	49	100	57	3	51	4
E000900	TM000256	Engineer	HighTeamHighTask	1	HighTaskworkPotential	1	HighTeamworkPotential	3	CMURI	ASI	7	2	6	6	3	3	6	2	6	3	2	1	1	6	1	20	8	16	8	7	6	6	6	6	5	3	5	1	90	93	94	100	100	95	100	98	3	100	5
E000902	TM000257	Engineer	HighTeamLowTask	0	LowTaskworkPotential	1	HighTeamworkPotential	4	CRA	ASI	5	2	6	5	2	3	6	3	3	3	3	2	3	4	2	15	14	15	4	7	7	7	2	6	2	2	5	3	81	90	81	91	100	87	100	84	3	100	4
E000914	TM000258	Engineer	LowTeamHighTask	1	HighTaskworkPotential	0	LowTeamworkPotential	5	DOLL	ASI	6	2	5	6	5	3	7	2	7	3	3	2	6	5	3	16	16	10	10	7	6	6	4	6	3	3	4	2	72	76	81	77	74	84	100	85	3	75	4
E000932	TM000259	Engineer	LowTeamLowTask	0	LowTaskworkPotential	0	LowTeamworkPotential	8	USC	ASI	6	5	6	5	3	5	4	2	5	5	2	2	2	5	5	13	6	10	6	7	6	7	4	6	5	3	5	2	86	71	66	50	87	82	100	94	3	90	3
E000933	TM000261	Engineer	LowTeamLowTask	0	LowTaskworkPotential	0	LowTeamworkPotential	3	CMURI	ASI	3	5	5	7	7	3	7	2	6	1	4	1	1	6	2	10	4	8	7	7	6	6	4	2	7	2	4	3	40	4	1	36	40	66	79	83	3	59	3
E000961	TM000264	Engineer	HighTeamLowTask	0	LowTaskworkPotential	1	HighTeamworkPotential	8	USC	ASI	2	7	6	3	2	6	5	4	3	6	6	7	7	1	5	20	10	13	8	7	7	7	1	7	7	3	5	2	91	85	100	100	93	83	95	99	3	90	5
E000965	TM000265	Engineer	HighTeamHighTask	1	HighTaskworkPotential	1	HighTeamworkPotential	5	DOLL	ASI	7	3	6	6	7	3	4	2	5	1	4	3	4	5	2	11	11	12	9	7	7	7	5	7	7	4	6	3	86	89	92	80	91	92	100	91	3	75	4
E000983	TM000266	Engineer	HighTeamHighTask	1	HighTaskworkPotential	1	HighTeamworkPotential	4	CRA	ASI	7	4	6	7	7	4	6	3	6	4	3	3	3	4	3	20	20	20	1	7	7	7	7	7	2	3	6	3	70	90	60	60	80	50	100	100	3	90	4
E000957	TM000267	Engineer	HighTeamLowTask	0	LowTaskworkPotential	1	HighTeamworkPotential	8	USC	ASI	7	2	5	7	7	3	2	2	6	2	2	1	2	4	2	4	0	7	10	7	7	7	4	7	7	3	5	2	72	92	82	81	74	82	48	83	2	60	5
E000977	TM000268	Engineer	HighTeamLowTask	0	LowTaskworkPotential	1	HighTeamworkPotential	5	DOLL	ASI	7	1	5	7	5	6	4	5	2	2	2	2	1	5	3	14	14	15	9	7	6	6	1	6	5	2	3	2	50	40	42	43	58	27	100	64	3	65	4
E000972	TM000269	Engineer	HighTeamHighTask	1	HighTaskworkPotential	1	HighTeamworkPotential	6	SIFT	ASI	5	5	6	6	6	3	5	3	5	5	3	1	2	5	2	17	17	9	9	7	7	7	5	6	7	3	6	2	71	30	59	70	80	60	100	75	3	60	3
E000964	TM000270	Engineer	HighTeamLowTask	0	LowTaskworkPotential	1	HighTeamworkPotential	7	UAZ	ASI	6	2	5	6	1	3	5	3	4	2	4	2	2	5	1	10	3	6	2	6	6	5	6	4	6	2	3	3	55	50	60	50	60	70	55	70	2	65	2
E000997	TM000271	Engineer	HighTeamHighTask	1	HighTaskworkPotential	1	HighTeamworkPotential	4	CRA	ASI	6	3	5	5	7	4	6	3	4	4	4	2	3	6	4	10	10	8	12	7	6	7	7	6	7	3	5	3	53	80	74	95	100	91	100	100	3	100	5
E001022	TM000272	Engineer	HighTeamHighTask	1	HighTaskworkPotential	1	HighTeamworkPotential	3	CMURI	ASI	7	4	3	7	7	5	7	1	7	1	4	1	3	7	1	20	15	20	10	7	7	7	6	7	2	3	6	2	84	95	93	94	92	60	100	60	3	100	5
E001027	TM000274	Engineer	LowTeamHighTask	1	HighTaskworkPotential	0	LowTeamworkPotential	4	CRA	ASI	7	4	7	7	7	1	5	3	4	3	5	4	2	2	4	16	14	8	12	7	7	7	1	7	5	3	6	3	100	100	100	100	100	100	100	100	3	100	5
E000949	TM000275	Engineer	LowTeamHighTask	1	HighTaskworkPotential	0	LowTeamworkPotential	5	DOLL	ASI	5	7	6	6	2	5	6	3	4	3	2	1	2	3	2	12	12	14	10	7	7	7	4	7	7	3	6	1	75	65	70	70	80	70	100	85	3	100	6
E001042	TM000276	Engineer	HighTeamHighTask	1	HighTaskworkPotential	1	HighTeamworkPotential	6	SIFT	ASI	5	2	6	7	5	2	7	2	7	1	1	2	1	6	2	20	20	20	13	7	7	5	6	7	6	3	6	3	74	70	70	90	90	90	85	90	2	90	5
E001011	TM000277	Engineer	LowTeamHighTask	1	HighTaskworkPotential	0	LowTeamworkPotential	3	CMURI	ASI	7	2	6	6	7	5	1	3	5	3	1	1	2	2	2	14	14	10	8	7	7	7	4	6	5	4	6	3	80	85	100	100	100	90	100	95	3	100	4
E000973	TM000279	Engineer	HighTeamLowTask	0	LowTaskworkPotential	1	HighTeamworkPotential	5	DOLL	ASI	6	5	7	6	5	2	6	2	5	4	4	2	2	6	2	10	8	18	2	6	5	6	2	6	2	2	5	2	81	81	100	100	100	70	90	100	2	100	3
E001095	TM000281	Engineer	HighTeamLowTask	0	LowTaskworkPotential	1	HighTeamworkPotential	3	CMURI	ASI	6	3	6	6	6	3	6	3	6	5	5	5	6	6	4	10	10	6	1	7	7	7	5	4	5	2	4	1	50	42	81	82	82	81	97	88	3	71	5
E001078	TM000282	Engineer	LowTeamLowTask	0	LowTaskworkPotential	0	LowTeamworkPotential	4	CRA	ASI	6	3	2	5	4	4	4	2	5	3	4	1	2	5	3	16	5	10	10	7	6	6	1	5	2	2	2	1	50	50	51	70	30	80	65	53	4	20	5
E000986	TM000283	Engineer	LowTeamLowTask	0	LowTaskworkPotential	0	LowTeamworkPotential	7	UAZ	ASI	6	5	3	5	7	5	2	2	6	3	2	1	2	5	2	11	3	13	1	7	6	1	7	7	2	1	3	2	70	100	83	100	100	100	60	100	1	80	3
E001096	TM000284	Engineer	HighTeamLowTask	0	LowTaskworkPotential	1	HighTeamworkPotential	6	SIFT	ASI	6	3	4	4	6	3	5	2	5	2	2	1	2	5	3	20	20	20	2	7	6	5	7	6	5	2	3	2	35	0	0	75	50	75	30	40	1	30	3
E001051	TM000285	Engineer	HighTeamLowTask	0	LowTaskworkPotential	1	HighTeamworkPotential	4	CRA	ASI	6	4	3	5	3	5	4	2	4	5	2	2	2	3	4	14	12	18	8	7	7	6	4	5	7	3	5	2	62	62	75	75	70	60	90	80	3	70	4
E001025	TM000288	Engineer	HighTeamHighTask	1	HighTaskworkPotential	1	HighTeamworkPotential	3	CMURI	ASI	6	3	4	6	2	2	6	2	6	1	1	4	2	5	1	20	18	20	4	7	6	6	2	6	4	2	4	3	80	75	93	81	95	89	100	85	3	69	4
E001029	TM000289	Engineer	LowTeamHighTask	1	HighTaskworkPotential	0	LowTeamworkPotential	6	SIFT	ASI	4	5	6	7	4	5	5	6	5	7	7	2	4	3	3	20	20	20	8	7	7	6	6	6	3	4	6	3	90	80	70	85	100	85	100	80	3	72	4
E001067	TM000290	Engineer	LowTeamHighTask	1	HighTaskworkPotential	0	LowTeamworkPotential	5	DOLL	ASI	6	2	6	6	4	2	6	2	6	2	3	2	1	2	2	20	20	20	10	7	6	6	6	5	5	3	6	3	82	75	85	85	60	95	90	95	2	90	4
E001125	TM000291	Engineer	HighTeamHighTask	1	HighTaskworkPotential	1	HighTeamworkPotential	6	SIFT	ASI	6	3	3	5	6	2	6	2	6	4	4	1	2	4	2	15	8	20	2	7	7	7	3	7	5	3	5	2	75	80	90	90	100	90	100	100	2	80	4
E000982	TM000292	Engineer	HighTeamLowTask	0	LowTaskworkPotential	1	HighTeamworkPotential	3	CMURI	ASI	4	2	5	4	3	5	3	2	4	3	4	2	6	4	4	9	6	5	5	7	7	7	7	7	6	2	4	2	70	50	70	85	75	75	100	60	3	60	3
E001063	TM000293	Engineer	HighTeamLowTask	0	LowTaskworkPotential	1	HighTeamworkPotential	4	CRA	ASI	7	2	6	7	7	1	7	2	7	1	1	1	1	6	1	20	20	20	5	7	7	7	4	4	4	3	5	1	90	60	50	80	90	95	40	90	2	85	3
E001017	TM000294	Engineer	LowTeamLowTask	0	LowTaskworkPotential	0	LowTeamworkPotential	5	DOLL	ASI	6	3	7	6	1	3	5	2	6	2	4	5	4	6	2	20	20	2	1	7	6	3	6	6	2	1	2	2	74	92	82	50	69	95	88	75	3	54	3
E001141	TM000296	Engineer	LowTeamHighTask	1	HighTaskworkPotential	0	LowTeamworkPotential	7	UAZ	ASI	7	1	6	7	4	3	6	2	7	6	2	4	3	6	1	17	17	13	8	7	7	7	6	6	4	3	5	2	50	70	40	70	50	90	90	90	3	100	4
E001064	TM000297	Engineer	LowTeamLowTask	0	LowTaskworkPotential	0	LowTeamworkPotential	3	CMURI	ASI	5	6	2	2	5	5	7	3	7	2	5	4	5	2	2	20	20	4	4	7	7	6	3	5	4	3	6	3	76	36	40	81	80	80	100	50	3	85	4
E001151	TM000298	Engineer	HighTeamLowTask	0	LowTaskworkPotential	1	HighTeamworkPotential	6	SIFT	ASI	6	6	6	7	7	2	6	2	6	2	2	2	2	6	2	10	9	4	2	7	6	6	3	5	3	2	4	3	70	70	70	70	70	70	70	70	2	50	4
E001162	TM000301	Engineer	LowTeamHighTask	1	HighTaskworkPotential	0	LowTeamworkPotential	5	DOLL	ASI	5	3	5	4	4	3	5	2	4	3	2	1	3	2	4	10	7	10	3	7	7	7	6	4	7	3	5	1	70	95	100	100	100	98	100	90	3	95	4
E001131	TM000302	Engineer	HighTeamHighTask	1	HighTaskworkPotential	1	HighTeamworkPotential	4	CRA	ASI	6	3	5	6	6	3	7	2	6	2	1	2	2	5	2	20	20	20	1	7	7	7	7	6	2	3	6	3	85	85	90	90	100	100	100	90	3	100	6
E001181	TM000303	Engineer	LowTeamHighTask	1	HighTaskworkPotential	0	LowTeamworkPotential	8	USC	ASI	6	3	6	6	6	5	6	2	5	2	2	2	3	4	2	14	12	13	2	7	7	4	7	7	2	3	6	2	70	80	80	86	65	86	64	76	2	80	4
E001176	TM000304	Engineer	LowTeamLowTask	0	LowTaskworkPotential	0	LowTeamworkPotential	5	DOLL	ASI	5	5	3	6	7	6	6	4	5	6	5	6	5	3	3	14	2	9	3	7	7	7	5	7	2	4	6	2	78	80	72	92	58	81	93	86	3	62	5
E001195	TM000305	Engineer	HighTeamHighTask	1	HighTaskworkPotential	1	HighTeamworkPotential	6	SIFT	ASI	6	3	6	7	7	3	7	1	7	1	2	1	2	6	1	12	7	12	9	7	7	7	7	6	6	4	6	2	90	76	95	82	97	96	100	91	3	90	2
E001153	TM000306	Engineer	HighTeamLowTask	0	LowTaskworkPotential	1	HighTeamworkPotential	7	UAZ	ASI	7	3	6	6	2	6	2	3	6	1	6	2	6	5	5	20	20	20	20	7	4	3	4	4	3	2	3	1	70	70	70	70	70	70	70	70	3	62	3
E001174	TM000307	Engineer	HighTeamLowTask	0	LowTaskworkPotential	1	HighTeamworkPotential	4	CRA	ASI	6	2	6	6	5	3	6	2	6	2	3	2	3	4	3	17	15	10	3	7	6	6	6	5	4	3	5	3	80	80	70	80	80	70	90	80	3	60	4
E001186	TM000308	Engineer	LowTeamHighTask	1	HighTaskworkPotential	0	LowTeamworkPotential	3	CMURI	ASI	5	6	7	7	4	2	3	2	5	1	3	6	2	6	2	15	15	13	6	7	7	7	3	7	3	3	5	2	77	52	66	73	72	91	85	92	3	70	5
E001208	TM000309	Engineer	LowTeamHighTask	1	HighTaskworkPotential	0	LowTeamworkPotential	8	USC	ASI	5	2	5	5	5	6	5	3	4	3	5	3	6	6	3	13	11	14	11	7	6	6	4	6	5	3	6	1	76	92	92	94	94	93	100	92	3	85	5
E001214	TM000311	Engineer	HighTeamLowTask	0	LowTaskworkPotential	1	HighTeamworkPotential	7	UAZ	ASI	5	3	4	5	2	4	5	3	5	4	2	2	2	5	2	18	14	17	1	7	7	5	7	7	4	2	4	3	80	89	83	88	96	99	95	97	1	90	5
E001234	TM000312	Engineer	HighTeamLowTask	0	LowTaskworkPotential	1	HighTeamworkPotential	4	CRA	ASI	7	2	2	7	4	2	6	2	6	2	2	2	2	5	2	14	6	6	0	7	6	6	2	6	2	3	5	3	60	60	60	80	80	80	80	80	3	80	4
E001249	TM000313	Engineer	LowTeamLowTask	0	LowTaskworkPotential	0	LowTeamworkPotential	5	DOLL	ASI	5	2	4	4	3	4	3	2	4	4	2	1	2	5	2	12	8	0	1	7	6	6	1	6	4	2	4	1	65	87	95	96	95	78	94	84	3	63	6
E001204	TM000314	Engineer	LowTeamLowTask	0	LowTaskworkPotential	0	LowTeamworkPotential	6	SIFT	ASI	5	2	5	5	1	7	4	3	4	7	7	2	7	5	7	12	8	12	10	7	7	7	4	4	6	2	5	2	69	20	35	60	75	85	100	69	3	69	3
E001168	TM000316	Engineer	HighTeamHighTask	1	HighTaskworkPotential	1	HighTeamworkPotential	8	USC	ASI	7	1	6	6	6	2	6	6	2	2	2	1	4	5	3	20	20	20	17	7	6	6	6	6	5	2	4	1	71	65	69	76	82	81	82	83	3	100	5
E001275	TM000318	Engineer	LowTeamHighTask	1	HighTaskworkPotential	0	LowTeamworkPotential	8	USC	ASI	5	4	6	5	4	4	6	3	6	2	4	4	2	6	2	14	10	12	2	7	6	6	5	6	4	2	4	1	80	80	91	90	98	74	98	94	3	90	4
E001205	TM000320	Engineer	HighTeamLowTask	0	LowTaskworkPotential	1	HighTeamworkPotential	4	CRA	ASI	5	3	6	6	6	3	6	3	6	7	3	1	3	1	5	8	1	4	1	7	4	3	3	3	3	1	2	3	72	32	51	55	25	69	55	55	1	78	2
E001268	TM000321	Engineer	LowTeamLowTask	0	LowTaskworkPotential	0	LowTeamworkPotential	7	UAZ	ASI	1	2	6	6	6	2	5	2	6	2	2	7	6	5	3	13	11	11	0	7	6	6	4	6	2	3	5	1	91	93	92	90	91	90	90	92	3	84	5
E001219	TM000322	Engineer	LowTeamHighTask	1	HighTaskworkPotential	0	LowTeamworkPotential	4	CRA	ASI	6	3	5	6	7	5	4	2	6	2	3	2	2	5	2	15	15	14	10	7	7	7	6	7	5	4	6	1	90	100	95	100	85	88	100	93	3	90	5
E001203	TM000323	Engineer	HighTeamHighTask	1	HighTaskworkPotential	1	HighTeamworkPotential	3	CMURI	ASI	7	2	7	7	7	2	7	2	7	2	1	7	2	6	2	20	18	18	11	7	7	7	7	7	7	4	6	1	92	100	100	100	100	100	100	100	3	100	6
E001274	TM000324	Engineer	LowTeamLowTask	0	LowTaskworkPotential	0	LowTeamworkPotential	6	SIFT	ASI	6	5	6	6	3	2	7	3	6	2	5	2	3	5	4	8	6	0	0	7	5	3	1	5	2	2	3	1	90	72	94	85	61	90	81	75	1	80	5
E001224	TM000325	Engineer	HighTeamLowTask	0	LowTaskworkPotential	1	HighTeamworkPotential	4	CRA	ASI	7	1	5	7	4	1	7	1	7	4	2	1	5	7	7	8	8	12	1	7	6	6	3	6	5	3	5	1	82	100	100	86	65	95	100	100	3	100	6
E001279	TM000327	Engineer	LowTeamLowTask	0	LowTaskworkPotential	0	LowTeamworkPotential	7	UAZ	ASI	2	4	2	6	6	5	6	4	5	5	6	6	6	5	5	13	14	18	14	7	3	7	3	7	4	2	4	2	100	100	65	70	54	55	46	52	3	100	4
E001246	TM000328	Engineer	HighTeamLowTask	0	LowTaskworkPotential	1	HighTeamworkPotential	3	CMURI	ASI	6	1	6	7	6	1	7	1	7	1	6	2	4	7	7	20	14	8	7	7	4	7	2	7	4	2	4	3	100	100	100	100	86	100	100	100	3	100	5
E001282	TM000329	Engineer	HighTeamLowTask	0	LowTaskworkPotential	1	HighTeamworkPotential	8	USC	ASI	6	4	4	5	6	6	5	2	6	2	3	2	1	5	1	13	10	16	10	7	6	2	6	4	3	2	5	3	55	55	72	73	74	51	52	47	2	91	3
E001256	TM000330	Engineer	HighTeamLowTask	0	LowTaskworkPotential	1	HighTeamworkPotential	5	DOLL	ASI	7	1	7	7	1	1	7	1	7	1	1	1	1	7	1	20	15	18	5	7	6	6	6	5	5	3	5	3	100	100	100	100	99	100	100	100	3	95	4
E001284	TM000331	Engineer	HighTeamLowTask	0	LowTaskworkPotential	1	HighTeamworkPotential	8	USC	ASI	6	4	2	5	2	6	4	2	5	6	4	3	5	6	1	12	12	2	2	7	7	7	3	5	5	3	5	3	60	50	79	75	60	80	85	80	3	80	5
[truncated: 176 more columns]
