# Supplementary material for: Individual and team profiling to support theory of mind in artificial social intelligence
Source: Sci Rep. 2024 Jun 2;14:12635. doi: 10.1038/s41598-024-63122-8 (PMC11144695; doi:10.1038/s41598-024-63122-8)
Supplement: Supplementary file 11 — Supplementary Information 11. [file 41598_2024_63122_MOESM11_ESM.csv]

EID	Team ID	Role	PlayerProfile_Combined_GroupCode	PlayerProfile_TaskPot_GroupCode	PlayerProfile_TaskPot_Group	PlayerProfile_TeamPot_GroupCode	PlayerProfile_TeamPot_Group	Condition ID	Agent Name	Advisor_Type	SSOD_1 - I am very good at giving directions	SSOD_2 - I have a poor memory for where I left things	SSOD_3 - I am very good at judging distance	SSOD_4 - My "sense of direction" is very good	SSOD_5 - I tend to think of my environment in terms of cardinal directions (N, S, E, W)	SSOD_6 - I very easily get lost in a new city	SSOD_7 - I enjoy reading maps	SSOD_8 - I have trouble understanding directions	SSOD_9 - I am very good at reading maps	SSOD_10 - I don't remember routes very well while riding as a passenger in a car	SSOD_11 - I don't enjoy giving directions	SSOD_12 - It's not important to me to know where I am	SSOD_13 - I usually let someone else do the navigational planning for long trips	SSOD_14 - I can usually remember a new route after I have traveled it only once	SSOD_15 - I don't have a very good "mental map" of my environment	VGEM_YearsComputerUse	VGEM_YearsComputerGames	VGEM_YearsNonComputerGames	VGEM_YearsMinecraft	VGEM_FrequencyComputerUse	VGEM_FrequencyVideoGame	VGEM_FrequencyComputerGame	VGEM_FrequencyNonComputerGame	VGEM_FrequencyTeamGame	VGEM_FrequencyMinecraft	VGEM_PerceivedProficiency	VGEM_PerceivedExperience	VGEM_Motivation	VGEM_SkillLearnLayout	VGEM_SkillCommLocation	VGEM_SkillCoordTeam	VGEM_SkillTaskAwareness	VGEM_SkillLearnItems	VGEM_SkillTrackPathing	VGEM_SkillWASDcontrol	VGEM_SkillTrackLocation	VGEM_ControlPref	VGEM_LearnerConfidence	VGEM_CompetitiveGame
E000622	TM000201	Medic	HighTeamLowTask	0	LowTaskworkPotential	1	HighTeamworkPotential	1	No Advisor	None	5	3	6	3	3	5	5	3	4	6	7	2	4	5	2	9	8	14	11	7	7	7	6	6	6	4	6	2	70	79	86	92	96	84	100	93	3	90	5
E000649	TM000202	Medic	HighTeamHighTask	1	HighTaskworkPotential	1	HighTeamworkPotential	1	No Advisor	None	5	2	4	6	7	3	4	4	5	2	2	2	1	5	3	5	5	13	10	7	6	6	5	5	4	2	4	2	62	52	70	62	55	74	80	76	3	57	3
E000683	TM000203	Medic	LowTeamHighTask	1	HighTaskworkPotential	0	LowTeamworkPotential	1	No Advisor	None	4	5	5	5	7	5	6	2	4	5	2	2	2	3	2	17	17	20	9	7	7	7	4	5	6	3	6	3	71	63	75	56	81	82	91	82	3	75	2
E000679	TM000204	Medic	LowTeamHighTask	1	HighTaskworkPotential	0	LowTeamworkPotential	1	No Advisor	None	7	2	5	7	6	2	7	1	6	5	2	2	2	5	2	16	12	14	11	7	6	6	4	4	6	2	5	3	60	70	83	89	66	98	90	94	3	70	3
E000624	TM000205	Medic	HighTeamHighTask	1	HighTaskworkPotential	1	HighTeamworkPotential	1	No Advisor	None	6	6	5	6	7	5	5	2	6	5	2	1	3	6	2	10	16	16	10	7	7	6	7	7	7	4	6	2	80	100	100	100	70	80	90	80	2	100	6
E000616	TM000206	Medic	HighTeamHighTask	1	HighTaskworkPotential	1	HighTeamworkPotential	1	No Advisor	None	5	6	6	7	3	3	6	2	6	3	3	3	2	5	1	12	10	5	10	7	7	7	6	5	6	3	6	1	90	50	40	50	70	50	100	70	3	90	3
E000601	TM000207	Medic	HighTeamLowTask	0	LowTaskworkPotential	1	HighTeamworkPotential	1	No Advisor	None	6	3	2	6	1	3	5	3	4	3	3	1	2	3	2	20	18	15	5	7	7	7	6	7	3	3	6	3	80	85	85	80	90	75	100	100	3	90	4
E000609	TM000210	Medic	HighTeamHighTask	1	HighTaskworkPotential	1	HighTeamworkPotential	1	No Advisor	None	6	3	5	5	6	3	5	3	5	2	5	2	2	5	3	16	4	8	10	7	6	6	5	4	4	2	4	3	50	50	60	60	30	70	80	65	3	40	3
E000674	TM000211	Medic	HighTeamLowTask	0	LowTaskworkPotential	1	HighTeamworkPotential	1	No Advisor	None	5	3	4	6	5	5	6	3	5	4	3	3	3	4	3	13	12	12	10	7	7	6	6	5	6	3	5	3	73	50	65	40	58	73	92	70	3	80	2
E000611	TM000212	Medic	HighTeamHighTask	1	HighTaskworkPotential	1	HighTeamworkPotential	1	No Advisor	None	5	3	5	5	4	2	5	3	5	2	5	1	2	6	2	14	12	10	8	7	7	7	4	7	5	3	4	3	73	83	65	72	87	84	100	88	3	65	3
E000693	TM000213	Medic	LowTeamHighTask	1	HighTaskworkPotential	0	LowTeamworkPotential	1	No Advisor	None	6	5	5	6	6	6	6	5	6	2	2	1	2	5	3	10	10	10	8	7	7	7	5	7	6	2	5	3	60	50	60	80	60	30	90	70	3	60	4
E000659	TM000214	Medic	LowTeamHighTask	1	HighTaskworkPotential	0	LowTeamworkPotential	1	No Advisor	None	7	2	7	7	4	3	4	1	7	1	4	1	3	7	1	14	12	15	9	7	7	7	7	7	4	4	6	1	100	100	100	100	100	99	100	100	2	100	3
E000689	TM000216	Medic	LowTeamLowTask	0	LowTaskworkPotential	0	LowTeamworkPotential	1	No Advisor	None	3	3	5	5	3	6	5	5	4	7	5	1	3	3	2	14	14	19	11	7	7	7	7	7	7	4	6	1	80	70	60	70	75	70	95	80	3	40	4
E000682	TM000217	Medic	HighTeamHighTask	1	HighTaskworkPotential	1	HighTeamworkPotential	1	No Advisor	None	6	3	5	6	4	3	7	2	6	3	3	3	3	5	2	10	9	10	6	7	6	5	5	4	4	2	4	3	85	40	90	85	55	65	50	75	3	60	2
E000654	TM000218	Medic	LowTeamLowTask	0	LowTaskworkPotential	0	LowTeamworkPotential	1	No Advisor	None	5	3	5	5	4	4	6	4	6	5	4	3	4	3	3	11	11	11	10	7	6	4	7	4	3	3	6	1	70	60	60	80	70	80	95	80	2	90	5
E000638	TM000219	Medic	HighTeamHighTask	1	HighTaskworkPotential	1	HighTeamworkPotential	1	No Advisor	None	7	5	6	7	3	4	4	2	5	1	3	1	3	6	7	12	10	14	14	7	7	7	7	7	7	4	6	1	100	100	100	100	100	100	100	100	3	100	5
E000706	TM000220	Medic	LowTeamLowTask	0	LowTaskworkPotential	0	LowTeamworkPotential	2	Human Advisor	Human	5	6	6	4	1	7	2	5	4	7	4	1	7	4	5	13	11	14	11	7	6	7	4	2	7	2	3	3	10	20	10	0	100	50	100	45	3	-55	2
E000694	TM000221	Medic	LowTeamLowTask	0	LowTaskworkPotential	0	LowTeamworkPotential	2	Human Advisor	Human	6	4	5	6	6	3	5	3	5	3	3	3	3	5	2	13	13	11	10	7	7	7	7	4	2	3	5	3	80	48	59	78	80	83	97	84	2	70	3
E000720	TM000222	Medic	LowTeamHighTask	1	HighTaskworkPotential	0	LowTeamworkPotential	2	Human Advisor	Human	6	1	6	6	5	3	6	2	5	2	1	1	2	5	2	10	9	13	6	7	6	7	5	7	7	2	5	3	80	75	90	81	75	80	91	80	3	85	5
E000612	TM000223	Medic	HighTeamLowTask	0	LowTaskworkPotential	1	HighTeamworkPotential	2	Human Advisor	Human	5	6	3	2	2	5	4	5	3	6	4	3	6	2	6	12	12	12	9	7	6	5	6	5	4	2	4	3	70	61	61	70	70	70	71	61	4	40	2
E000707	TM000225	Medic	LowTeamLowTask	0	LowTaskworkPotential	0	LowTeamworkPotential	2	Human Advisor	Human	7	5	5	4	2	5	3	5	3	6	6	5	5	2	5	8	7	7	1	7	7	7	7	6	2	4	6	3	61	27	39	50	95	43	74	41	3	83	5
E000726	TM000226	Medic	LowTeamLowTask	0	LowTaskworkPotential	0	LowTeamworkPotential	2	Human Advisor	Human	3	3	3	5	6	6	6	5	3	6	6	2	5	3	3	10	6	3	6	7	5	5	2	5	4	1	3	2	45	45	39	62	50	48	65	51	3	-14	2
E000738	TM000227	Medic	LowTeamHighTask	1	HighTaskworkPotential	0	LowTeamworkPotential	2	Human Advisor	Human	3	1	6	6	2	4	7	2	7	5	4	3	2	5	2	16	15	20	10	7	7	4	7	7	6	3	5	3	90	60	90	85	90	100	80	90	2	100	2
E000709	TM000228	Medic	HighTeamLowTask	0	LowTaskworkPotential	1	HighTeamworkPotential	2	Human Advisor	Human	6	5	4	7	3	2	7	3	7	7	3	4	7	6	7	12	10	13	4	7	7	6	7	6	7	3	6	3	63	100	100	75	100	84	100	75	3	92	4
E000691	TM000229	Medic	HighTeamHighTask	1	HighTaskworkPotential	1	HighTeamworkPotential	2	Human Advisor	Human	6	1	5	6	2	2	5	1	5	2	2	2	3	5	2	10	10	10	7	7	7	5	7	7	5	3	5	1	71	60	60	90	90	92	97	51	3	100	3
E000757	TM000231	Medic	HighTeamHighTask	1	HighTaskworkPotential	1	HighTeamworkPotential	2	Human Advisor	Human	6	2	6	6	5	3	5	1	5	2	3	2	2	6	2	8	8	8	8	7	6	6	4	6	5	3	6	2	90	85	95	90	95	90	100	90	3	85	3
E000746	TM000232	Medic	HighTeamHighTask	1	HighTaskworkPotential	1	HighTeamworkPotential	2	Human Advisor	Human	7	1	1	1	1	5	6	4	6	1	2	1	2	7	1	17	17	19	10	7	6	6	6	5	5	3	6	3	100	85	65	95	80	100	100	100	3	85	3
E000756	TM000233	Medic	LowTeamLowTask	0	LowTaskworkPotential	0	LowTeamworkPotential	2	Human Advisor	Human	6	2	5	2	4	4	5	2	5	3	4	1	3	1	4	11	7	2	4	7	5	6	3	4	6	3	5	3	75	63	68	60	70	45	100	70	3	60	2
E000755	TM000234	Medic	LowTeamHighTask	1	HighTaskworkPotential	0	LowTeamworkPotential	2	Human Advisor	Human	5	2	1	5	5	7	3	2	5	2	4	3	4	2	2	11	11	10	9	7	7	7	5	6	7	2	5	3	80	40	50	70	85	90	85	90	3	90	3
E000750	TM000235	Medic	LowTeamHighTask	1	HighTaskworkPotential	0	LowTeamworkPotential	2	Human Advisor	Human	7	7	5	5	7	3	6	2	6	2	1	1	5	3	1	16	16	16	7	7	7	3	7	5	6	4	6	3	90	80	80	100	75	100	65	70	2	70	4
E000858	TM000236	Medic	LowTeamLowTask	0	LowTaskworkPotential	0	LowTeamworkPotential	7	UAZ	ASI	4	2	6	7	7	5	4	2	4	1	5	2	2	6	3	13	8	4	3	7	7	7	3	6	5	2	4	3	34	63	68	85	77	30	88	32	3	60	3
E000718	TM000237	Medic	HighTeamHighTask	1	HighTaskworkPotential	1	HighTeamworkPotential	4	CRA	ASI	7	3	6	7	7	2	7	1	7	1	1	1	1	7	2	13	13	15	9	7	6	6	4	5	3	4	6	3	90	65	70	90	90	100	100	100	2	100	2
E000724	TM000238	Medic	LowTeamLowTask	0	LowTaskworkPotential	0	LowTeamworkPotential	5	DOLL	ASI	5	3	6	3	1	5	3	1	6	6	2	2	6	3	5	18	18	16	8	7	6	6	5	6	3	2	4	3	50	51	80	72	50	42	100	90	3	62	4
E000804	TM000239	Medic	LowTeamLowTask	0	LowTaskworkPotential	0	LowTeamworkPotential	6	SIFT	ASI	5	2	5	3	2	6	3	6	3	6	3	2	6	1	3	10	10	8	6	7	6	5	5	4	3	2	4	3	60	54	64	44	39	52	49	47	3	10	2
E000823	TM000241	Medic	HighTeamLowTask	0	LowTaskworkPotential	1	HighTeamworkPotential	3	CMURI	ASI	6	2	5	6	5	5	5	2	5	6	3	3	4	4	3	14	5	14	4	7	6	6	1	6	6	2	4	2	76	72	85	96	100	89	100	81	3	95	2
E000840	TM000242	Medic	LowTeamLowTask	0	LowTaskworkPotential	0	LowTeamworkPotential	8	USC	ASI	6	5	2	2	2	6	3	4	4	6	3	3	5	1	6	9	8	10	6	7	7	7	4	4	6	2	4	1	40	40	50	60	40	20	75	60	3	80	2
E000747	TM000243	Medic	LowTeamLowTask	0	LowTaskworkPotential	0	LowTeamworkPotential	5	DOLL	ASI	5	2	6	6	6	6	6	2	5	2	4	1	1	6	2	13	10	13	11	6	6	5	6	6	6	3	6	1	56	72	84	53	92	67	100	88	3	54	5
E000870	TM000244	Medic	LowTeamLowTask	0	LowTaskworkPotential	0	LowTeamworkPotential	8	USC	ASI	2	4	3	5	3	5	3	3	3	5	7	5	5	1	4	16	14	14	6	7	7	7	5	7	2	2	5	3	55	10	41	71	56	32	100	65	3	79	2
E000808	TM000245	Medic	HighTeamLowTask	0	LowTaskworkPotential	1	HighTeamworkPotential	3	CMURI	ASI	6	4	3	3	3	5	3	3	5	5	3	3	3	2	2	17	15	15	15	7	5	5	4	3	4	1	2	3	35	63	25	81	38	92	61	39	3	43	3
E000831	TM000246	Medic	LowTeamLowTask	0	LowTaskworkPotential	0	LowTeamworkPotential	4	CRA	ASI	6	5	2	3	1	5	4	3	4	6	2	2	3	2	3	13	13	16	10	7	7	7	5	7	5	4	6	1	100	91	100	90	100	80	100	89	3	90	6
E000869	TM000248	Medic	LowTeamLowTask	0	LowTaskworkPotential	0	LowTeamworkPotential	6	SIFT	ASI	5	3	2	4	2	6	4	3	5	7	4	4	1	2	4	10	10	11	10	7	7	5	7	6	5	3	6	3	60	50	30	45	90	55	95	70	2	80	2
E000872	TM000249	Medic	HighTeamHighTask	1	HighTaskworkPotential	1	HighTeamworkPotential	4	CRA	ASI	6	2	6	6	7	5	6	2	6	2	3	1	3	4	2	18	16	18	10	7	7	7	6	7	5	4	6	1	100	100	100	100	100	100	100	100	3	100	5
E000886	TM000250	Medic	HighTeamHighTask	1	HighTaskworkPotential	1	HighTeamworkPotential	7	UAZ	ASI	7	1	6	7	4	1	7	1	7	5	1	1	2	4	1	20	18	18	2	7	7	7	6	7	6	3	6	1	90	80	100	100	90	90	100	91	3	100	5
E000790	TM000251	Medic	HighTeamLowTask	0	LowTaskworkPotential	1	HighTeamworkPotential	8	USC	ASI	5	6	2	5	6	6	6	3	5	5	4	2	3	3	2	15	13	13	10	7	7	6	6	5	4	3	6	3	70	30	65	85	90	85	90	85	3	90	3
E000909	TM000252	Medic	HighTeamLowTask	0	LowTaskworkPotential	1	HighTeamworkPotential	3	CMURI	ASI	6	1	4	7	5	3	5	2	6	2	1	1	4	5	1	13	3	9	2	7	6	6	3	5	5	2	3	2	77	88	91	87	62	72	83	89	3	32	3
E000882	TM000253	Medic	HighTeamHighTask	1	HighTaskworkPotential	1	HighTeamworkPotential	6	SIFT	ASI	6	5	7	7	7	1	6	1	5	5	1	1	4	4	2	15	15	15	11	7	7	7	7	4	5	4	6	1	80	79	80	100	75	100	100	100	4	100	6
E000912	TM000254	Medic	LowTeamLowTask	0	LowTaskworkPotential	0	LowTeamworkPotential	5	DOLL	ASI	5	4	3	5	5	5	6	2	5	5	2	2	3	5	3	14	14	14	10	7	7	7	3	6	4	2	5	3	70	60	70	70	50	60	70	70	3	30	4
E000875	TM000255	Medic	LowTeamHighTask	1	HighTaskworkPotential	0	LowTeamworkPotential	6	SIFT	ASI	5	3	5	5	6	2	6	1	5	1	3	2	2	4	2	18	18	14	10	7	7	7	2	7	5	3	6	2	53	43	100	100	65	84	100	88	3	82	4
E000925	TM000256	Medic	HighTeamLowTask	0	LowTaskworkPotential	1	HighTeamworkPotential	3	CMURI	ASI	5	4	6	6	4	3	4	2	4	3	4	2	4	5	3	16	13	14	8	7	7	7	6	7	5	3	6	1	82	95	85	100	80	95	100	100	3	90	5
E000879	TM000257	Medic	LowTeamLowTask	0	LowTaskworkPotential	0	LowTeamworkPotential	4	CRA	ASI	5	5	3	7	1	3	2	2	3	1	3	2	2	6	1	12	10	15	7	7	7	7	4	7	3	4	6	2	74	75	52	76	50	94	100	99	3	56	4
E000924	TM000258	Medic	HighTeamHighTask	1	HighTaskworkPotential	1	HighTeamworkPotential	5	DOLL	ASI	6	6	6	5	5	4	6	2	6	7	2	1	3	6	2	20	18	20	10	7	7	7	5	7	6	4	6	1	80	85	90	92	93	80	100	92	3	90	4
E000906	TM000259	Medic	LowTeamLowTask	0	LowTaskworkPotential	0	LowTeamworkPotential	8	USC	ASI	7	2	5	7	7	6	7	2	4	6	6	1	4	6	1	20	13	7	5	7	7	6	5	6	2	2	5	2	51	69	69	55	83	90	98	55	3	90	3
E000956	TM000261	Medic	LowTeamHighTask	1	HighTaskworkPotential	0	LowTeamworkPotential	3	CMURI	ASI	5	2	4	6	7	5	4	2	5	1	3	1	1	5	2	20	10	20	10	7	6	6	3	7	4	2	4	3	70	80	71	49	80	90	100	55	3	100	3
E000934	TM000264	Medic	HighTeamLowTask	0	LowTaskworkPotential	1	HighTeamworkPotential	8	USC	ASI	5	2	7	5	5	2	6	3	5	3	2	1	5	4	1	7	4	11	8	7	7	4	7	7	4	3	6	1	70	75	100	100	80	90	96	90	2	90	5
E000950	TM000265	Medic	HighTeamHighTask	1	HighTaskworkPotential	1	HighTeamworkPotential	5	DOLL	ASI	7	6	7	7	7	2	4	2	6	4	2	2	4	6	2	14	14	12	1	7	6	6	6	5	4	2	5	1	81	79	77	78	79	98	100	100	3	100	2
E001000	TM000266	Medic	LowTeamHighTask	1	HighTaskworkPotential	0	LowTeamworkPotential	4	CRA	ASI	5	4	7	6	3	6	6	5	4	6	4	1	7	3	4	18	14	20	11	7	7	7	7	7	7	4	6	3	100	100	100	100	100	100	100	100	3	100	5
E000905	TM000267	Medic	LowTeamLowTask	0	LowTaskworkPotential	0	LowTeamworkPotential	8	USC	ASI	6	5	3	6	6	3	4	2	5	1	4	2	6	6	2	19	19	20	4	7	7	7	7	7	3	3	6	3	80	80	79	70	100	80	100	100	3	88	5
E000992	TM000268	Medic	HighTeamHighTask	1	HighTaskworkPotential	1	HighTeamworkPotential	5	DOLL	ASI	7	2	7	7	7	2	6	1	7	2	2	7	1	6	2	20	10	20	4	7	7	7	7	7	6	4	6	2	100	100	100	100	100	100	100	100	3	100	3
E000998	TM000269	Medic	HighTeamLowTask	0	LowTaskworkPotential	1	HighTeamworkPotential	6	SIFT	ASI	6	5	5	7	6	3	6	2	6	5	5	3	2	5	5	20	20	20	6	7	6	6	4	4	4	3	5	3	80	70	70	70	90	80	100	80	3	60	4
E000987	TM000270	Medic	HighTeamHighTask	1	HighTaskworkPotential	1	HighTeamworkPotential	7	UAZ	ASI	6	4	5	6	7	2	6	2	6	5	2	1	1	7	2	20	20	5	5	7	6	6	2	5	2	3	6	2	74	73	74	93	68	81	88	78	3	66	2
E000963	TM000271	Medic	LowTeamLowTask	0	LowTaskworkPotential	0	LowTeamworkPotential	4	CRA	ASI	6	5	6	7	7	4	4	3	5	2	3	3	3	5	2	13	12	15	10	7	7	7	6	7	4	2	5	3	66	69	70	70	70	70	69	71	3	50	3
E001016	TM000272	Medic	HighTeamHighTask	1	HighTaskworkPotential	1	HighTeamworkPotential	3	CMURI	ASI	6	1	5	6	3	3	5	2	6	2	2	1	4	3	3	14	14	10	10	7	7	7	5	6	6	3	5	2	80	70	70	90	90	80	98	90	3	75	4
E001002	TM000273	Medic	HighTeamLowTask	0	LowTaskworkPotential	1	HighTeamworkPotential	7	UAZ	ASI	6	6	5	3	6	4	7	4	6	6	2	2	2	3	4	19	19	19	13	7	7	7	4	7	5	3	6	2	50	80	80	60	50	40	95	70	3	60	3
E001036	TM000274	Medic	LowTeamLowTask	0	LowTaskworkPotential	0	LowTeamworkPotential	4	CRA	ASI	4	3	5	6	4	2	7	3	6	7	5	2	3	2	3	9	9	9	10	7	5	4	5	6	4	2	5	2	69	32	66	63	74	71	80	78	3	70	3
E000970	TM000275	Medic	HighTeamHighTask	1	HighTaskworkPotential	1	HighTeamworkPotential	5	DOLL	ASI	6	5	3	6	3	3	5	3	4	4	2	5	3	4	5	12	10	10	8	7	7	7	7	7	5	4	6	1	100	100	100	100	100	100	100	100	3	100	5
E001024	TM000276	Medic	HighTeamLowTask	0	LowTaskworkPotential	1	HighTeamworkPotential	6	SIFT	ASI	5	6	6	6	3	4	5	2	6	5	1	2	1	3	2	12	6	14	10	7	6	6	6	6	3	3	5	3	75	85	91	95	70	75	72	82	2	82	4
E000984	TM000277	Medic	HighTeamLowTask	0	LowTaskworkPotential	1	HighTeamworkPotential	3	CMURI	ASI	5	3	3	4	4	3	5	3	4	3	4	1	4	5	3	18	18	20	13	7	7	7	6	7	6	4	6	3	90	85	67	90	75	80	100	90	3	80	4
E001100	TM000279	Medic	LowTeamLowTask	0	LowTaskworkPotential	0	LowTeamworkPotential	5	DOLL	ASI	3	6	3	3	4	5	4	6	3	2	3	2	6	2	4	11	10	12	8	6	7	5	7	7	6	3	5	3	45	30	65	70	80	60	80	70	2	50	4
E001026	TM000281	Medic	HighTeamHighTask	1	HighTaskworkPotential	1	HighTeamworkPotential	3	CMURI	ASI	6	2	7	5	2	5	6	2	4	2	3	2	5	6	2	12	7	13	10	7	7	7	5	6	5	3	6	1	100	70	60	80	100	100	100	100	3	85	3
E001098	TM000282	Medic	LowTeamLowTask	0	LowTaskworkPotential	0	LowTeamworkPotential	4	CRA	ASI	3	7	2	2	1	7	2	3	1	1	2	1	2	7	4	20	20	10	6	7	7	7	1	6	2	2	5	2	79	60	49	100	53	100	100	70	3	63	3
E001115	TM000284	Medic	LowTeamLowTask	0	LowTaskworkPotential	0	LowTeamworkPotential	6	SIFT	ASI	5	5	5	6	1	3	6	2	7	1	5	7	3	5	2	13	13	10	13	6	5	4	6	5	3	2	2	2	79	19	65	92	62	95	96	82	3	88	3
E001104	TM000285	Medic	HighTeamLowTask	0	LowTaskworkPotential	1	HighTeamworkPotential	4	CRA	ASI	5	5	6	6	5	5	3	2	5	3	3	2	3	5	2	6	6	12	10	7	6	6	4	6	5	3	5	2	77	63	70	71	65	82	93	87	3	70	3
E001030	TM000286	Medic	LowTeamLowTask	0	LowTaskworkPotential	0	LowTeamworkPotential	7	UAZ	ASI	5	4	5	4	4	5	4	2	6	4	4	2	4	5	3	11	11	13	11	7	7	6	6	5	7	3	6	3	74	69	70	53	84	72	90	82	3	80	3
E001090	TM000288	Medic	HighTeamHighTask	1	HighTaskworkPotential	1	HighTeamworkPotential	3	CMURI	ASI	6	5	6	6	3	5	3	4	4	5	4	1	5	5	2	12	11	15	10	7	7	7	4	7	5	3	6	3	70	90	85	80	75	95	100	100	3	80	4
E001086	TM000289	Medic	HighTeamLowTask	0	LowTaskworkPotential	1	HighTeamworkPotential	6	SIFT	ASI	5	6	3	2	2	6	4	6	3	7	6	1	6	2	6	16	3	6	1	3	3	3	3	1	1	1	2	3	10	1	15	42	84	39	12	15	3	14	1
E001081	TM000290	Medic	LowTeamHighTask	1	HighTaskworkPotential	0	LowTeamworkPotential	5	DOLL	ASI	5	2	3	5	4	3	6	1	7	6	2	3	4	2	3	14	12	20	10	7	7	7	5	6	4	3	6	3	100	100	70	100	80	80	100	100	3	85	4
E001120	TM000291	Medic	HighTeamHighTask	1	HighTaskworkPotential	1	HighTeamworkPotential	6	SIFT	ASI	6	1	1	7	7	4	6	2	4	5	4	1	3	2	1	20	20	20	10	7	7	7	7	5	6	3	6	3	90	80	90	90	80	60	95	70	3	90	4
E001102	TM000292	Medic	HighTeamLowTask	0	LowTaskworkPotential	1	HighTeamworkPotential	3	CMURI	ASI	2	2	1	1	4	3	4	2	5	2	3	1	4	3	2	13	2	10	10	7	7	7	7	7	5	3	5	1	70	50	39	73	47	91	92	60	2	73	5
E001119	TM000293	Medic	LowTeamLowTask	0	LowTaskworkPotential	0	LowTeamworkPotential	4	CRA	ASI	5	6	5	5	5	5	4	5	5	3	4	1	3	4	3	14	12	6	2	7	7	7	3	3	5	2	4	3	75	59	60	88	35	37	100	39	3	85	2
E001074	TM000294	Medic	HighTeamLowTask	0	LowTaskworkPotential	1	HighTeamworkPotential	5	DOLL	ASI	5	3	6	6	3	4	4	3	6	5	3	2	4	5	2	20	20	20	2	7	7	7	6	6	2	4	6	3	80	50	60	90	80	75	85	80	3	80	2
E001092	TM000296	Medic	HighTeamLowTask	0	LowTaskworkPotential	1	HighTeamworkPotential	7	UAZ	ASI	6	4	3	4	2	4	2	2	5	5	2	5	6	4	5	10	4	4	6	7	6	6	5	6	5	3	4	1	61	52	52	42	61	43	77	74	3	32	5
E001127	TM000298	Medic	HighTeamHighTask	1	HighTaskworkPotential	1	HighTeamworkPotential	6	SIFT	ASI	6	2	6	6	3	5	4	3	6	1	2	3	5	5	3	13	12	16	11	7	7	7	7	6	6	4	6	1	75	78	94	86	86	100	100	100	3	90	5
E001129	TM000299	Medic	HighTeamLowTask	0	LowTaskworkPotential	1	HighTeamworkPotential	7	UAZ	ASI	5	3	5	5	3	4	6	2	6	4	3	3	4	5	1	5	4	13	9	6	7	4	7	6	5	3	5	1	72	50	90	100	100	89	52	69	2	100	3
E001144	TM000302	Medic	HighTeamHighTask	1	HighTaskworkPotential	1	HighTeamworkPotential	4	CRA	ASI	7	1	7	7	7	2	7	2	7	2	2	2	2	7	2	10	10	10	2	7	5	4	5	5	4	3	4	1	100	100	100	100	100	100	100	100	1	100	6
E001177	TM000303	Medic	HighTeamLowTask	0	LowTaskworkPotential	1	HighTeamworkPotential	8	USC	ASI	1	1	6	7	2	2	3	4	4	1	2	1	2	7	6	17	17	12	14	7	5	3	5	3	4	1	2	2	30	30	70	70	70	95	76	85	2	50	3
E001148	TM000304	Medic	HighTeamHighTask	1	HighTaskworkPotential	1	HighTeamworkPotential	5	DOLL	ASI	6	2	6	7	7	7	7	2	6	2	2	3	4	5	2	12	10	16	9	7	7	7	7	7	5	3	6	2	92	97	90	94	90	97	100	100	3	100	4
E001188	TM000305	Medic	LowTeamLowTask	0	LowTaskworkPotential	0	LowTeamworkPotential	6	SIFT	ASI	2	2	5	1	2	4	5	6	2	6	6	2	1	1	6	20	20	20	2	7	6	5	6	4	4	1	4	3	40	25	50	50	20	15	50	45	3	15	3
E001164	TM000306	Medic	LowTeamHighTask	1	HighTaskworkPotential	0	LowTeamworkPotential	7	UAZ	ASI	3	3	5	6	3	5	7	3	7	3	5	2	1	6	2	19	19	14	7	7	7	7	7	4	4	2	5	3	92	64	65	90	92	93	91	88	3	79	3
E001194	TM000307	Medic	HighTeamLowTask	0	LowTaskworkPotential	1	HighTeamworkPotential	4	CRA	ASI	6	2	6	7	7	3	6	2	6	2	1	1	2	6	2	12	6	6	1	7	6	6	4	5	6	3	5	3	81	71	86	80	95	86	85	86	4	74	5
E001197	TM000308	Medic	HighTeamHighTask	1	HighTaskworkPotential	1	HighTeamworkPotential	3	CMURI	ASI	6	1	5	7	7	2	6	3	5	1	2	2	4	6	1	14	14	7	12	7	7	7	5	7	5	4	6	2	100	100	80	95	90	100	100	100	3	70	5
E001179	TM000309	Medic	LowTeamHighTask	1	HighTaskworkPotential	0	LowTeamworkPotential	8	USC	ASI	5	5	5	3	5	6	4	5	4	3	3	3	5	5	3	16	16	17	10	7	7	7	5	6	6	3	5	2	70	65	80	85	80	90	100	80	3	45	3
E001196	TM000310	Medic	HighTeamLowTask	0	LowTaskworkPotential	1	HighTeamworkPotential	8	USC	ASI	6	2	6	7	6	3	5	2	5	4	3	2	4	5	3	16	9	12	14	7	6	6	4	6	3	3	5	2	70	60	85	60	60	60	95	60	2	100	5
E001209	TM000311	Medic	HighTeamLowTask	0	LowTaskworkPotential	1	HighTeamworkPotential	7	UAZ	ASI	6	6	6	5	2	5	5	2	4	3	2	1	2	1	6	18	18	18	2	7	7	7	7	7	4	2	6	2	70	50	75	80	75	60	100	80	3	70	5
E001212	TM000312	Medic	LowTeamHighTask	1	HighTaskworkPotential	0	LowTeamworkPotential	4	CRA	ASI	6	3	5	6	5	3	4	2	5	5	2	1	4	5	5	8	8	12	9	7	7	7	6	7	6	4	6	2	72	52	65	91	80	91	100	85	3	100	3
E001227	TM000313	Medic	HighTeamLowTask	0	LowTaskworkPotential	1	HighTeamworkPotential	5	DOLL	ASI	5	7	3	2	1	7	1	5	1	3	7	1	1	3	1	16	14	14	2	7	6	4	3	3	5	1	2	2	20	30	60	30	30	15	50	10	2	60	2
E001251	TM000314	Medic	HighTeamLowTask	0	LowTaskworkPotential	1	HighTeamworkPotential	6	SIFT	ASI	3	7	6	6	3	5	2	1	5	6	5	1	6	1	6	19	6	7	2	7	6	6	6	6	6	2	4	2	64	100	96	98	59	68	100	75	2	48	3
E001215	TM000315	Medic	HighTeamLowTask	0	LowTaskworkPotential	1	HighTeamworkPotential	3	CMURI	ASI	4	5	4	4	5	6	1	5	4	5	7	3	6	3	4	18	16	17	2	7	7	4	5	5	4	4	6	3	62	72	62	68	79	69	69	69	2	64	3
E001201	TM000316	Medic	LowTeamHighTask	1	HighTaskworkPotential	0	LowTeamworkPotential	8	USC	ASI	7	1	6	6	6	3	6	1	7	2	2	2	2	5	1	18	16	3	3	7	6	6	4	7	5	3	6	3	100	100	100	100	100	100	100	100	3	100	6
E001276	TM000318	Medic	HighTeamLowTask	0	LowTaskworkPotential	1	HighTeamworkPotential	8	USC	ASI	6	3	5	5	4	4	5	2	4	3	5	4	3	4	3	13	13	5	1	7	6	6	5	4	4	2	4	3	90	75	90	95	75	70	100	90	3	94	4
E001241	TM000320	Medic	LowTeamHighTask	1	HighTaskworkPotential	0	LowTeamworkPotential	4	CRA	ASI	7	5	5	6	4	3	7	1	7	1	1	1	2	6	4	14	12	11	2	7	7	7	7	5	6	3	6	3	81	63	100	100	100	85	66	71	2	100	3
E001277	TM000322	Medic	HighTeamLowTask	0	LowTaskworkPotential	1	HighTeamworkPotential	4	CRA	ASI	5	4	3	5	1	5	6	3	4	3	5	2	6	3	3	12	3	12	8	7	4	4	4	3	2	1	3	1	50	50	38	39	58	59	75	50	3	15	1
E001239	TM000323	Medic	HighTeamLowTask	0	LowTaskworkPotential	1	HighTeamworkPotential	3	CMURI	ASI	6	1	7	7	7	2	6	2	7	2	2	2	2	6	2	12	9	8	5	7	7	7	1	6	6	3	5	2	88	95	94	92	98	97	98	100	5	95	5
E001250	TM000324	Medic	HighTeamLowTask	0	LowTaskworkPotential	1	HighTeamworkPotential	6	SIFT	ASI	5	4	6	2	5	6	6	3	6	2	2	3	1	3	3	15	13	12	7	7	7	7	4	6	6	3	4	2	43	54	64	64	60	55	70	46	3	75	3
E000996	TM000325	Medic	LowTeamLowTask	0	LowTaskworkPotential	0	LowTeamworkPotential	4	CRA	ASI	6	2	6	7	7	5	5	3	5	1	3	2	1	3	2	7	3	10	10	7	6	6	5	4	6	3	4	3	70	65	75	80	80	75	90	75	3	80	3
E001271	TM000327	Medic	LowTeamLowTask	0	LowTaskworkPotential	0	LowTeamworkPotential	7	UAZ	ASI	5	4	6	6	5	4	7	3	6	3	3	3	3	5	3	17	17	20	9	7	7	7	5	5	5	3	5	1	50	44	65	78	77	69	93	67	3	50	4
E001039	TM000328	Medic	HighTeamLowTask	0	LowTaskworkPotential	1	HighTeamworkPotential	3	CMURI	ASI	7	1	7	7	7	1	7	1	7	7	1	1	1	7	1	10	8	6	1	7	5	5	3	5	4	2	4	2	100	100	100	100	100	100	100	100	3	97	6
E001089	TM000329	Medic	HighTeamLowTask	0	LowTaskworkPotential	1	HighTeamworkPotential	8	USC	ASI	7	5	6	6	7	3	7	1	7	1	4	1	1	7	1	12	12	15	12	7	7	7	7	7	3	4	6	2	100	100	100	100	100	100	100	100	3	100	4
E001220	TM000330	Medic	HighTeamLowTask	0	LowTaskworkPotential	1	HighTeamworkPotential	5	DOLL	ASI	1	2	5	6	7	2	6	1	6	4	4	2	4	5	1	20	19	11	1	7	7	7	7	6	2	3	5	1	100	79	80	100	79	97	100	100	3	98	5
E001287	TM000331	Medic	HighTeamLowTask	0	LowTaskworkPotential	1	HighTeamworkPotential	8	USC	ASI	5	2	6	5	5	2	6	6	6	2	2	6	3	5	3	18	17	5	0	7	7	7	3	7	4	3	5	1	85	90	86	90	76	76	95	80	3	80	5
[truncated: 176 more columns]
