# Supplementary material for: Individual and team profiling to support theory of mind in artificial social intelligence
Source: Sci Rep. 2024 Jun 2;14:12635. doi: 10.1038/s41598-024-63122-8 (PMC11144695; doi:10.1038/s41598-024-63122-8)
Supplement: Supplementary file 12 — Supplementary Information 12. [file 41598_2024_63122_MOESM12_ESM.csv]

EID	Team ID	Role	PlayerProfile_Combined_GroupCode	PlayerProfile_TaskPot_GroupCode	PlayerProfile_TaskPot_Group	PlayerProfile_TeamPot_GroupCode	PlayerProfile_TeamPot_Group	Condition ID	Agent Name	Advisor_Type	SSOD_1 - I am very good at giving directions	SSOD_2 - I have a poor memory for where I left things	SSOD_3 - I am very good at judging distance	SSOD_4 - My "sense of direction" is very good	SSOD_5 - I tend to think of my environment in terms of cardinal directions (N, S, E, W)	SSOD_6 - I very easily get lost in a new city	SSOD_7 - I enjoy reading maps	SSOD_8 - I have trouble understanding directions	SSOD_9 - I am very good at reading maps	SSOD_10 - I don't remember routes very well while riding as a passenger in a car	SSOD_11 - I don't enjoy giving directions	SSOD_12 - It's not important to me to know where I am	SSOD_13 - I usually let someone else do the navigational planning for long trips	SSOD_14 - I can usually remember a new route after I have traveled it only once	SSOD_15 - I don't have a very good "mental map" of my environment	VGEM_YearsComputerUse	VGEM_YearsComputerGames	VGEM_YearsNonComputerGames	VGEM_YearsMinecraft	VGEM_FrequencyComputerUse	VGEM_FrequencyVideoGame	VGEM_FrequencyComputerGame	VGEM_FrequencyNonComputerGame	VGEM_FrequencyTeamGame	VGEM_FrequencyMinecraft	VGEM_PerceivedProficiency	VGEM_PerceivedExperience	VGEM_Motivation	VGEM_SkillLearnLayout	VGEM_SkillCommLocation	VGEM_SkillCoordTeam	VGEM_SkillTaskAwareness	VGEM_SkillLearnItems	VGEM_SkillTrackPathing	VGEM_SkillWASDcontrol	VGEM_SkillTrackLocation	VGEM_ControlPref	VGEM_LearnerConfidence	VGEM_CompetitiveGame
E000606	TM000201	Transporter	HighTeamLowTask	0	LowTaskworkPotential	1	HighTeamworkPotential	1	No Advisor	None	7	6	5	6	7	7	2	3	3	3	5	1	6	5	2	10	10	10	10	7	4	4	3	1	4	3	6	3	60	49	71	75	80	90	100	88	2	81	2
E000646	TM000203	Transporter	HighTeamHighTask	1	HighTaskworkPotential	1	HighTeamworkPotential	1	No Advisor	None	6	2	6	6	3	4	5	2	6	3	2	2	5	5	2	10	9	13	9	6	6	6	5	5	5	3	5	3	80	100	100	80	90	80	100	100	3	90	3
E000656	TM000204	Transporter	LowTeamLowTask	0	LowTaskworkPotential	0	LowTeamworkPotential	1	No Advisor	None	4	6	3	3	5	6	5	5	3	7	3	3	6	1	5	13	9	13	9	7	7	7	6	4	6	3	5	1	60	50	70	70	65	60	60	60	3	85	2
E000623	TM000205	Transporter	HighTeamHighTask	1	HighTaskworkPotential	1	HighTeamworkPotential	1	No Advisor	None	6	1	5	7	7	2	6	2	6	2	2	2	2	3	2	12	12	13	11	7	7	7	7	4	7	4	6	2	100	75	75	100	100	100	100	100	5	100	3
E000657	TM000206	Transporter	LowTeamHighTask	1	HighTaskworkPotential	0	LowTeamworkPotential	1	No Advisor	None	5	2	5	7	2	2	5	1	6	2	3	1	1	7	1	9	1	10	10	7	7	7	7	6	5	3	5	1	70	66	85	95	80	70	100	90	2	75	4
E000604	TM000207	Transporter	LowTeamLowTask	0	LowTaskworkPotential	0	LowTeamworkPotential	1	No Advisor	None	6	7	6	6	6	6	3	3	5	4	2	6	2	5	2	12	10	16	10	7	6	6	5	4	3	3	5	3	79	72	80	75	90	90	91	86	3	90	3
E000658	TM000210	Transporter	HighTeamHighTask	1	HighTaskworkPotential	1	HighTeamworkPotential	1	No Advisor	None	7	1	7	7	7	1	7	1	7	1	1	1	1	7	1	12	6	0	6	7	7	7	1	7	7	3	5	1	100	100	100	100	95	100	100	100	3	100	5
E000681	TM000211	Transporter	LowTeamHighTask	1	HighTaskworkPotential	0	LowTeamworkPotential	1	No Advisor	None	4	2	5	4	3	2	6	2	6	2	5	2	4	5	2	16	12	18	13	7	7	7	3	7	5	4	6	1	90	69	79	94	100	90	100	80	3	100	3
E000664	TM000212	Transporter	HighTeamHighTask	1	HighTaskworkPotential	1	HighTeamworkPotential	1	No Advisor	None	3	2	5	6	1	2	6	3	6	6	3	1	6	6	1	13	13	11	7	7	7	7	4	7	7	3	5	3	70	40	80	40	90	100	80	90	3	80	5
E000667	TM000213	Transporter	HighTeamHighTask	1	HighTaskworkPotential	1	HighTeamworkPotential	1	No Advisor	None	6	6	6	6	6	2	6	2	6	2	2	1	2	6	2	17	5	14	14	7	5	5	2	5	4	3	5	2	80	80	92	74	80	81	82	83	3	81	6
E000686	TM000214	Transporter	LowTeamLowTask	0	LowTaskworkPotential	0	LowTeamworkPotential	1	No Advisor	None	5	6	1	3	2	3	5	2	6	3	1	1	1	2	5	8	5	9	5	7	6	7	6	7	5	2	4	3	63	52	92	57	95	32	81	44	3	23	3
E000702	TM000216	Transporter	LowTeamLowTask	0	LowTaskworkPotential	0	LowTeamworkPotential	1	No Advisor	None	6	3	4	6	7	4	5	2	4	6	4	2	4	3	2	14	14	2	4	7	7	7	1	6	6	3	5	1	80	60	61	82	39	81	100	83	3	82	4
E000687	TM000217	Transporter	LowTeamHighTask	1	HighTaskworkPotential	0	LowTeamworkPotential	1	No Advisor	None	6	2	3	6	2	2	4	1	6	1	3	1	1	7	1	9	4	5	4	7	7	7	1	7	6	1	3	2	29	9	15	55	64	20	42	42	3	25	2
E000677	TM000218	Transporter	HighTeamHighTask	1	HighTaskworkPotential	1	HighTeamworkPotential	1	No Advisor	None	6	3	7	7	7	4	5	1	6	2	3	2	1	6	1	15	4	17	13	7	6	2	7	7	3	4	6	2	100	90	100	100	100	91	80	100	2	100	3
E000680	TM000219	Transporter	HighTeamHighTask	1	HighTaskworkPotential	1	HighTeamworkPotential	1	No Advisor	None	6	4	5	6	3	2	6	2	6	3	2	1	2	6	1	12	7	10	9	7	7	7	4	6	6	3	5	2	100	80	80	85	100	100	100	100	3	90	3
E000668	TM000220	Transporter	HighTeamLowTask	0	LowTaskworkPotential	1	HighTeamworkPotential	2	Human Advisor	Human	6	5	6	5	2	4	5	5	5	5	3	2	2	6	4	20	20	10	2	7	7	7	4	6	6	2	4	3	50	60	60	60	60	70	50	55	3	60	2
E000684	TM000221	Transporter	HighTeamLowTask	0	LowTaskworkPotential	1	HighTeamworkPotential	2	Human Advisor	Human	3	5	3	3	5	3	6	5	3	6	6	1	3	3	1	11	11	12	10	7	6	6	6	4	4	2	4	3	50	50	80	70	40	70	50	70	2	40	2
E000722	TM000222	Transporter	LowTeamLowTask	0	LowTaskworkPotential	0	LowTeamworkPotential	2	Human Advisor	Human	3	2	2	6	5	4	7	5	6	6	3	2	4	3	3	11	9	10	9	7	7	7	5	7	6	3	5	2	51	70	61	75	57	67	85	53	3	20	2
E000740	TM000223	Transporter	HighTeamHighTask	1	HighTaskworkPotential	1	HighTeamworkPotential	2	Human Advisor	Human	3	5	2	4	6	6	2	6	2	7	7	6	7	4	5	14	8	8	9	7	7	7	5	7	7	4	6	1	95	90	100	95	90	63	100	80	3	90	5
E000725	TM000225	Transporter	HighTeamLowTask	0	LowTaskworkPotential	1	HighTeamworkPotential	2	Human Advisor	Human	6	1	6	6	4	3	6	2	6	2	2	2	1	5	1	20	10	10	1	7	5	5	5	5	4	2	4	2	82	82	82	82	82	71	100	77	3	90	5
E000735	TM000226	Transporter	LowTeamLowTask	0	LowTaskworkPotential	0	LowTeamworkPotential	2	Human Advisor	Human	5	2	5	3	6	6	5	2	6	6	4	2	2	5	5	14	12	2	6	7	7	7	4	6	5	3	6	3	70	70	80	80	75	75	95	85	3	60	4
E000730	TM000227	Transporter	LowTeamHighTask	1	HighTaskworkPotential	0	LowTeamworkPotential	2	Human Advisor	Human	3	5	6	6	3	3	7	2	7	3	6	1	2	3	3	14	14	12	7	7	7	7	6	6	5	3	5	1	80	50	65	60	90	90	100	85	3	80	2
E000714	TM000228	Transporter	HighTeamHighTask	1	HighTaskworkPotential	1	HighTeamworkPotential	2	Human Advisor	Human	7	6	7	7	6	2	4	2	5	2	5	3	2	5	4	18	15	14	6	6	4	6	4	4	4	2	5	3	71	80	87	88	100	91	100	88	3	70	3
E000751	TM000229	Transporter	HighTeamLowTask	0	LowTaskworkPotential	1	HighTeamworkPotential	2	Human Advisor	Human	5	2	6	6	1	3	7	2	6	7	6	2	3	2	1	13	13	6	11	7	5	4	4	2	4	2	4	1	85	65	65	70	60	85	90	80	3	65	2
E000760	TM000231	Transporter	LowTeamHighTask	1	HighTaskworkPotential	0	LowTeamworkPotential	2	Human Advisor	Human	6	2	5	5	6	6	6	2	6	2	2	1	4	2	2	12	11	9	10	7	7	6	7	7	4	4	5	2	73	88	80	91	76	90	95	79	3	71	3
E000769	TM000232	Transporter	HighTeamLowTask	0	LowTaskworkPotential	1	HighTeamworkPotential	2	Human Advisor	Human	6	5	3	1	2	4	3	1	2	6	1	1	6	2	6	7	6	9	8	7	7	7	5	7	7	2	5	2	40	40	100	94	80	34	100	20	3	80	4
E000784	TM000233	Transporter	LowTeamLowTask	0	LowTaskworkPotential	0	LowTeamworkPotential	2	Human Advisor	Human	2	4	2	3	1	5	1	4	1	3	5	3	5	3	5	10	4	3	7	7	7	7	2	6	6	2	5	2	30	60	85	65	30	30	90	31	3	30	4
E000765	TM000234	Transporter	LowTeamHighTask	1	HighTaskworkPotential	0	LowTeamworkPotential	2	Human Advisor	Human	4	3	6	7	4	3	5	2	7	1	5	2	6	7	1	18	18	17	16	7	7	7	1	3	6	3	5	3	75	63	78	56	40	87	92	48	3	50	2
E000800	TM000235	Transporter	HighTeamHighTask	1	HighTaskworkPotential	1	HighTeamworkPotential	2	Human Advisor	Human	5	1	6	6	4	1	4	1	6	1	4	1	5	1	2	10	4	14	6	5	7	7	7	7	3	1	4	1	93	93	89	100	100	83	100	89	3	100	2
E000853	TM000236	Transporter	HighTeamLowTask	0	LowTaskworkPotential	1	HighTeamworkPotential	7	UAZ	ASI	6	3	2	5	2	6	5	2	5	2	1	2	6	3	1	10	9	9	8	7	7	7	6	7	6	2	6	3	82	92	73	79	73	65	100	92	3	70	4
E000861	TM000237	Transporter	HighTeamHighTask	1	HighTaskworkPotential	1	HighTeamworkPotential	4	CRA	ASI	7	2	6	7	5	1	6	2	6	2	1	2	2	6	2	10	10	8	5	7	7	7	5	7	6	3	6	1	95	80	90	85	80	80	100	85	3	75	5
E000773	TM000238	Transporter	LowTeamLowTask	0	LowTaskworkPotential	0	LowTeamworkPotential	5	DOLL	ASI	5	5	5	6	3	4	4	4	4	2	4	3	4	5	3	9	9	10	10	7	6	7	4	5	7	2	3	3	50	10	30	60	70	70	80	60	3	50	2
E000819	TM000239	Transporter	LowTeamLowTask	0	LowTaskworkPotential	0	LowTeamworkPotential	6	SIFT	ASI	6	3	6	7	7	4	7	3	6	2	4	2	4	7	1	14	10	14	4	7	6	5	7	5	3	2	5	3	81	43	31	64	49	76	53	90	2	42	3
E000822	TM000241	Transporter	LowTeamLowTask	0	LowTaskworkPotential	0	LowTeamworkPotential	3	CMURI	ASI	4	2	2	1	5	3	6	6	4	7	4	3	4	1	6	12	12	15	10	7	7	7	4	6	6	3	5	3	66	33	80	70	85	80	95	66	3	100	3
E000824	TM000242	Transporter	HighTeamLowTask	0	LowTaskworkPotential	1	HighTeamworkPotential	8	USC	ASI	5	5	6	3	3	6	2	5	3	6	3	2	5	3	6	12	12	6	10	7	6	6	6	6	6	2	5	1	71	79	67	91	80	80	100	84	3	73	5
E000838	TM000243	Transporter	LowTeamLowTask	0	LowTaskworkPotential	0	LowTeamworkPotential	5	DOLL	ASI	5	5	3	2	3	5	2	5	3	6	3	1	4	5	5	13	13	10	7	7	6	6	5	6	3	3	6	2	80	65	75	85	90	90	95	85	3	90	4
E000716	TM000244	Transporter	HighTeamLowTask	0	LowTaskworkPotential	1	HighTeamworkPotential	8	USC	ASI	7	2	5	7	7	3	3	2	5	3	3	2	3	5	2	16	14	14	10	7	5	4	5	4	3	2	5	2	86	80	92	99	84	74	100	93	3	93	4
E000837	TM000245	Transporter	LowTeamLowTask	0	LowTaskworkPotential	0	LowTeamworkPotential	3	CMURI	ASI	5	2	4	4	2	4	4	3	4	4	4	3	5	5	3	10	7	5	1	7	7	7	5	7	3	4	6	2	67	60	93	100	88	72	100	66	3	74	5
E000865	TM000246	Transporter	LowTeamLowTask	0	LowTaskworkPotential	0	LowTeamworkPotential	4	CRA	ASI	5	6	2	3	1	6	7	2	5	7	3	2	4	1	5	13	13	11	10	7	6	6	4	5	4	2	4	1	50	65	80	90	65	45	75	45	3	65	2
E000815	TM000248	Transporter	HighTeamHighTask	1	HighTaskworkPotential	1	HighTeamworkPotential	6	SIFT	ASI	6	2	6	7	3	5	7	2	7	4	3	1	2	6	1	14	12	15	11	7	7	7	4	7	7	3	6	3	85	55	71	92	81	96	100	96	3	88	4
E000868	TM000249	Transporter	HighTeamLowTask	0	LowTaskworkPotential	1	HighTeamworkPotential	4	CRA	ASI	5	2	5	6	5	3	4	3	5	2	2	3	2	4	3	8	8	14	9	7	7	7	7	7	2	4	6	1	85	86	88	85	83	80	83	86	3	80	5
E000827	TM000250	Transporter	LowTeamLowTask	0	LowTaskworkPotential	0	LowTeamworkPotential	7	UAZ	ASI	4	5	3	2	1	6	3	5	2	5	2	3	7	1	6	14	10	14	8	7	7	7	7	6	3	2	5	2	32	27	52	85	48	46	94	48	3	47	4
E000778	TM000251	Transporter	LowTeamLowTask	0	LowTaskworkPotential	0	LowTeamworkPotential	8	USC	ASI	4	3	5	4	7	5	6	2	4	5	2	6	4	5	2	16	13	13	9	7	5	5	4	7	3	3	4	1	100	95	100	100	80	80	100	100	3	80	5
E000884	TM000252	Transporter	HighTeamLowTask	0	LowTaskworkPotential	1	HighTeamworkPotential	3	CMURI	ASI	5	6	3	3	1	3	2	3	3	6	6	5	5	6	3	15	15	13	7	7	6	5	6	4	4	2	4	1	58	25	29	59	46	88	83	51	3	41	3
E000908	TM000253	Transporter	LowTeamLowTask	0	LowTaskworkPotential	0	LowTeamworkPotential	6	SIFT	ASI	6	2	4	4	3	5	4	3	5	3	3	2	3	3	4	14	14	18	11	7	7	7	5	6	3	3	5	1	65	60	75	90	65	90	90	80	3	75	4
E000907	TM000254	Transporter	HighTeamLowTask	0	LowTaskworkPotential	1	HighTeamworkPotential	5	DOLL	ASI	6	5	5	2	6	7	2	5	3	7	4	4	6	3	5	13	13	10	4	7	6	7	5	5	4	3	6	1	45	75	90	90	90	70	90	50	3	75	5
E000663	TM000255	Transporter	HighTeamLowTask	0	LowTaskworkPotential	1	HighTeamworkPotential	6	SIFT	ASI	3	4	2	3	5	5	6	5	5	6	5	2	3	2	3	9	7	0	11	7	4	4	1	3	4	2	3	2	50	20	50	40	60	50	60	50	3	15	2
E000921	TM000256	Transporter	HighTeamHighTask	1	HighTaskworkPotential	1	HighTeamworkPotential	3	CMURI	ASI	6	2	5	7	5	3	5	2	7	2	4	2	3	7	6	12	5	5	8	7	7	7	5	7	6	4	6	1	80	90	85	80	100	91	100	100	3	90	4
E000920	TM000257	Transporter	HighTeamHighTask	1	HighTaskworkPotential	1	HighTeamworkPotential	4	CRA	ASI	6	3	7	6	5	4	5	2	6	4	4	2	4	4	3	20	20	20	8	7	7	7	4	6	6	3	6	2	93	100	89	95	100	80	100	95	3	100	3
E000762	TM000258	Transporter	HighTeamLowTask	0	LowTaskworkPotential	1	HighTeamworkPotential	5	DOLL	ASI	5	2	4	7	5	2	6	2	6	2	4	2	2	6	1	14	9	10	8	7	6	6	1	5	4	2	4	3	53	39	29	57	50	80	74	77	3	30	2
E000892	TM000259	Transporter	LowTeamHighTask	1	HighTaskworkPotential	0	LowTeamworkPotential	8	USC	ASI	7	7	6	7	7	1	4	3	7	1	2	2	6	5	1	16	12	17	10	7	7	7	7	4	3	4	6	2	100	77	56	28	100	100	100	100	3	100	3
E000888	TM000260	Transporter	HighTeamLowTask	0	LowTaskworkPotential	1	HighTeamworkPotential	7	UAZ	ASI	5	4	4	5	1	5	3	5	4	4	2	6	3	2	3	16	14	16	9	7	6	7	4	7	4	3	5	3	50	50	60	50	40	75	75	80	3	85	5
E000876	TM000261	Transporter	LowTeamHighTask	1	HighTaskworkPotential	0	LowTeamworkPotential	3	CMURI	ASI	5	5	4	7	6	3	6	3	6	2	4	3	2	6	3	16	16	16	10	7	7	7	6	7	5	3	5	3	66	56	41	60	73	78	73	71	3	100	3
E000887	TM000264	Transporter	HighTeamHighTask	1	HighTaskworkPotential	1	HighTeamworkPotential	8	USC	ASI	6	3	6	5	5	5	5	2	6	2	6	1	2	3	1	12	3	15	10	7	7	7	5	4	4	4	6	2	78	91	86	81	69	87	100	83	3	66	4
E000974	TM000265	Transporter	HighTeamHighTask	1	HighTaskworkPotential	1	HighTeamworkPotential	5	DOLL	ASI	5	5	6	7	5	2	7	2	6	4	2	1	1	6	3	9	8	7	8	7	7	6	7	6	6	3	4	2	80	65	90	75	100	90	95	100	2	75	5
E000935	TM000266	Transporter	HighTeamLowTask	0	LowTaskworkPotential	1	HighTeamworkPotential	4	CRA	ASI	4	5	5	3	2	5	3	5	3	5	5	2	2	2	3	14	14	15	13	7	6	5	4	4	4	1	3	2	70	60	40	40	30	30	90	90	3	-5	2
E000943	TM000267	Transporter	HighTeamLowTask	0	LowTaskworkPotential	1	HighTeamworkPotential	8	USC	ASI	7	5	6	7	5	3	5	2	6	5	1	7	5	5	4	7	7	5	7	7	7	7	7	5	6	4	6	3	65	79	95	61	86	63	100	91	2	71	4
E000971	TM000268	Transporter	HighTeamLowTask	0	LowTaskworkPotential	1	HighTeamworkPotential	5	DOLL	ASI	5	3	6	5	4	6	7	2	7	7	2	5	4	3	1	10	6	17	10	7	7	7	5	6	3	4	6	3	90	50	80	87	83	90	100	82	3	80	3
E000975	TM000269	Transporter	HighTeamHighTask	1	HighTaskworkPotential	1	HighTeamworkPotential	6	SIFT	ASI	6	2	5	5	6	2	6	2	5	1	1	2	2	6	1	20	20	20	10	7	4	4	1	4	4	2	4	2	80	80	66	70	76	88	85	65	3	82	2
E000995	TM000270	Transporter	HighTeamHighTask	1	HighTaskworkPotential	1	HighTeamworkPotential	7	UAZ	ASI	5	3	4	4	3	3	6	2	5	3	3	4	3	4	3	12	12	8	12	7	7	7	3	4	7	2	4	3	85	73	84	88	88	91	94	90	3	47	3
E001019	TM000271	Transporter	HighTeamLowTask	0	LowTaskworkPotential	1	HighTeamworkPotential	4	CRA	ASI	7	1	7	7	1	3	1	2	5	3	7	3	1	3	5	20	15	20	4	7	7	7	2	7	5	2	5	2	22	79	78	79	21	12	100	66	3	82	4
E000962	TM000272	Transporter	HighTeamLowTask	0	LowTaskworkPotential	1	HighTeamworkPotential	3	CMURI	ASI	6	6	3	4	2	2	5	2	5	6	2	6	2	2	3	16	10	10	2	7	7	7	3	6	6	2	4	3	70	50	50	90	80	40	100	50	3	75	3
E000980	TM000274	Transporter	HighTeamLowTask	0	LowTaskworkPotential	1	HighTeamworkPotential	4	CRA	ASI	5	3	5	6	5	2	4	1	6	1	4	2	2	7	1	11	11	13	10	7	7	7	7	4	6	2	5	3	58	1	0	60	65	80	80	80	2	-10	2
E000991	TM000275	Transporter	HighTeamHighTask	1	HighTaskworkPotential	1	HighTeamworkPotential	5	DOLL	ASI	6	1	5	5	6	2	6	1	5	1	2	1	1	6	2	20	10	20	6	7	7	5	7	7	5	4	6	1	93	70	100	90	71	91	72	97	2	100	6
E001049	TM000276	Transporter	LowTeamHighTask	1	HighTaskworkPotential	0	LowTeamworkPotential	6	SIFT	ASI	5	6	7	6	4	5	5	5	5	5	3	5	2	6	2	15	12	14	11	7	7	7	7	7	6	3	5	2	72	40	60	75	85	95	100	95	3	90	3
E001060	TM000277	Transporter	LowTeamHighTask	1	HighTaskworkPotential	0	LowTeamworkPotential	3	CMURI	ASI	7	5	6	6	1	3	6	1	6	1	2	2	2	6	1	11	6	3	2	7	7	7	1	7	6	2	3	3	70	63	72	82	73	68	95	87	3	23	3
E001094	TM000281	Transporter	HighTeamHighTask	1	HighTaskworkPotential	1	HighTeamworkPotential	3	CMURI	ASI	6	2	5	7	5	3	6	1	7	1	2	3	2	7	1	15	5	20	8	7	7	5	7	7	6	4	6	1	100	95	97	100	93	98	85	100	2	99	5
E001033	TM000282	Transporter	LowTeamLowTask	0	LowTaskworkPotential	0	LowTeamworkPotential	4	CRA	ASI	1	6	3	4	1	6	3	5	5	7	7	1	7	1	7	12	12	12	8	7	7	7	7	6	6	3	6	3	75	25	75	90	70	50	90	50	3	55	3
E001117	TM000284	Transporter	HighTeamHighTask	1	HighTaskworkPotential	1	HighTeamworkPotential	6	SIFT	ASI	6	2	5	6	6	4	4	3	5	2	2	1	3	6	4	12	11	10	10	7	7	7	7	7	7	4	6	2	81	100	90	70	70	100	100	100	3	90	4
E001110	TM000285	Transporter	HighTeamLowTask	0	LowTaskworkPotential	1	HighTeamworkPotential	4	CRA	ASI	6	4	6	6	6	4	3	2	3	1	6	2	4	5	1	7	5	9	9	7	6	5	7	7	4	3	5	1	70	100	84	92	58	86	100	67	3	69	5
E001121	TM000288	Transporter	LowTeamHighTask	1	HighTaskworkPotential	0	LowTeamworkPotential	3	CMURI	ASI	6	4	5	6	5	3	6	2	6	4	1	4	2	5	2	18	17	7	3	7	6	6	4	3	3	2	4	3	83	72	63	58	92	91	92	95	5	100	3
E001013	TM000289	Transporter	LowTeamHighTask	1	HighTaskworkPotential	0	LowTeamworkPotential	6	SIFT	ASI	7	2	6	6	5	3	7	2	7	3	1	2	2	6	2	20	20	5	5	7	6	6	3	4	5	3	5	3	60	77	91	78	85	65	100	75	3	85	4
E001082	TM000290	Transporter	HighTeamHighTask	1	HighTaskworkPotential	1	HighTeamworkPotential	5	DOLL	ASI	6	2	6	6	6	3	5	2	6	1	2	1	2	6	2	20	20	20	4	7	7	7	6	6	5	4	6	2	100	90	90	90	90	100	100	80	3	100	5
E001088	TM000291	Transporter	HighTeamHighTask	1	HighTaskworkPotential	1	HighTeamworkPotential	6	SIFT	ASI	6	2	7	6	6	1	6	2	6	1	4	1	2	6	1	20	16	16	10	7	7	6	6	6	4	3	6	1	81	66	90	100	95	95	95	100	2	100	4
E001028	TM000292	Transporter	LowTeamLowTask	0	LowTaskworkPotential	0	LowTeamworkPotential	3	CMURI	ASI	6	6	4	2	1	7	2	2	2	6	2	1	3	1	5	20	20	13	8	7	5	5	3	3	3	3	6	3	70	83	100	100	100	26	100	37	3	90	3
E001053	TM000293	Transporter	LowTeamLowTask	0	LowTaskworkPotential	0	LowTeamworkPotential	4	CRA	ASI	2	2	2	2	1	6	2	6	2	2	7	1	7	5	2	12	10	13	12	7	7	7	7	7	7	3	5	3	75	30	80	34	86	94	100	90	3	80	4
E000985	TM000294	Transporter	LowTeamLowTask	0	LowTaskworkPotential	0	LowTeamworkPotential	5	DOLL	ASI	6	2	5	5	6	3	6	2	5	5	4	2	5	5	2	14	5	12	4	5	5	4	7	7	4	2	4	3	75	85	80	70	70	70	69	70	2	75	5
E001103	TM000296	Transporter	LowTeamLowTask	0	LowTaskworkPotential	0	LowTeamworkPotential	7	UAZ	ASI	5	2	6	7	5	4	5	3	4	6	5	1	2	7	1	14	14	12	10	7	6	4	6	3	5	2	5	1	75	91	70	80	70	95	100	90	3	100	2
E001146	TM000297	Transporter	HighTeamLowTask	0	LowTaskworkPotential	1	HighTeamworkPotential	3	CMURI	ASI	6	3	5	5	4	3	5	5	4	1	4	1	2	6	3	15	10	15	10	7	6	6	5	4	6	3	5	3	70	60	80	50	81	60	100	65	3	60	3
E000994	TM000298	Transporter	HighTeamHighTask	1	HighTaskworkPotential	1	HighTeamworkPotential	6	SIFT	ASI	7	1	7	7	6	1	6	1	7	1	1	1	1	7	1	20	10	20	4	7	6	7	6	7	6	3	5	2	100	99	100	100	100	100	100	100	3	100	6
E001143	TM000299	Transporter	LowTeamLowTask	0	LowTaskworkPotential	0	LowTeamworkPotential	7	UAZ	ASI	6	5	6	6	4	3	4	4	4	4	5	2	2	4	4	16	12	12	4	7	7	5	7	5	4	2	5	3	91	92	92	92	100	90	89	89	2	90	6
E001159	TM000301	Transporter	HighTeamLowTask	0	LowTaskworkPotential	1	HighTeamworkPotential	5	DOLL	ASI	6	2	5	6	6	3	4	2	6	3	3	2	1	3	2	16	16	14	10	7	5	4	5	5	4	3	4	2	75	65	85	60	65	70	70	70	3	62	2
E001160	TM000302	Transporter	LowTeamHighTask	1	HighTaskworkPotential	0	LowTeamworkPotential	4	CRA	ASI	6	3	6	7	2	3	6	2	6	5	4	2	3	5	2	14	12	3	9	7	6	6	3	5	7	3	5	3	63	62	94	70	59	78	100	64	3	81	4
E001182	TM000303	Transporter	LowTeamHighTask	1	HighTaskworkPotential	0	LowTeamworkPotential	8	USC	ASI	6	4	4	4	4	6	3	4	4	4	3	3	6	5	4	20	5	14	4	7	7	7	7	7	6	3	6	2	85	90	95	90	80	75	95	90	3	90	5
E001167	TM000304	Transporter	LowTeamHighTask	1	HighTaskworkPotential	0	LowTeamworkPotential	5	DOLL	ASI	6	7	5	6	3	3	4	2	4	1	2	1	2	5	1	20	20	20	7	6	7	6	6	5	2	4	5	3	96	90	88	88	89	98	100	98	2	90	2
E001192	TM000305	Transporter	HighTeamHighTask	1	HighTaskworkPotential	1	HighTeamworkPotential	6	SIFT	ASI	5	4	5	7	3	4	5	2	5	2	4	1	2	6	2	8	8	10	9	6	7	5	7	7	4	3	6	3	90	75	70	80	95	95	95	95	2	100	3
E001183	TM000306	Transporter	LowTeamHighTask	1	HighTaskworkPotential	0	LowTeamworkPotential	7	UAZ	ASI	6	4	5	5	6	3	5	1	7	3	3	1	4	4	2	15	15	10	5	7	6	6	5	6	4	3	5	3	85	75	75	95	85	95	90	70	3	80	5
E001171	TM000307	Transporter	LowTeamLowTask	0	LowTaskworkPotential	0	LowTeamworkPotential	4	CRA	ASI	6	5	5	6	5	4	6	4	6	5	3	2	2	6	3	20	20	10	2	7	6	4	6	4	6	2	3	1	50	50	60	60	70	60	41	55	1	50	2
E001189	TM000308	Transporter	LowTeamLowTask	0	LowTaskworkPotential	0	LowTeamworkPotential	3	CMURI	ASI	6	1	7	6	7	1	7	2	7	1	2	1	1	7	1	20	1	0	0	7	3	3	2	2	1	1	2	1	76	75	76	76	76	72	65	75	3	79	1
E001124	TM000309	Transporter	HighTeamLowTask	0	LowTaskworkPotential	1	HighTeamworkPotential	8	USC	ASI	5	5	5	4	4	5	5	5	4	3	4	2	4	2	4	13	12	14	2	7	6	6	7	3	6	3	5	3	61	50	40	50	60	70	70	40	3	14	3
E001031	TM000310	Transporter	HighTeamHighTask	1	HighTaskworkPotential	1	HighTeamworkPotential	8	USC	ASI	6	5	7	7	7	2	6	3	5	3	2	2	5	5	2	15	14	16	6	7	6	7	7	5	5	3	5	3	95	83	93	91	99	65	100	100	3	81	3
E001213	TM000311	Transporter	LowTeamHighTask	1	HighTaskworkPotential	0	LowTeamworkPotential	7	UAZ	ASI	6	3	6	6	6	4	6	2	5	3	3	3	2	3	3	14	14	11	2	7	7	7	6	5	2	3	6	1	82	63	68	89	61	84	100	79	3	74	4
E001260	TM000312	Transporter	LowTeamHighTask	1	HighTaskworkPotential	0	LowTeamworkPotential	4	CRA	ASI	6	4	6	6	7	4	5	2	5	3	4	2	2	4	4	13	14	4	6	7	7	7	7	7	6	4	6	2	67	62	100	100	79	63	100	100	3	84	4
E001267	TM000313	Transporter	HighTeamLowTask	0	LowTaskworkPotential	1	HighTeamworkPotential	5	DOLL	ASI	6	2	6	6	6	2	7	1	6	5	1	1	1	6	1	8	2	8	0	7	2	2	1	2	1	1	2	3	81	71	81	72	73	92	83	83	3	83	1
E001235	TM000314	Transporter	LowTeamHighTask	1	HighTaskworkPotential	0	LowTeamworkPotential	6	SIFT	ASI	7	3	6	6	6	2	6	2	6	2	2	2	2	4	3	14	14	10	0	7	6	6	6	7	2	3	6	1	76	92	93	91	94	100	100	100	3	100	5
E001211	TM000315	Transporter	LowTeamLowTask	0	LowTaskworkPotential	0	LowTeamworkPotential	3	CMURI	ASI	1	3	4	2	1	7	6	6	5	6	7	3	7	1	6	15	15	16	10	7	7	5	7	4	5	2	6	3	30	15	40	70	80	75	100	25	2	50	2
E001264	TM000316	Transporter	LowTeamHighTask	1	HighTaskworkPotential	0	LowTeamworkPotential	8	USC	ASI	6	3	5	5	6	5	6	4	5	4	2	2	2	5	4	16	15	10	1	7	6	6	5	6	4	2	5	3	75	80	78	81	84	85	96	94	3	60	5
E001210	TM000318	Transporter	HighTeamHighTask	1	HighTaskworkPotential	1	HighTeamworkPotential	8	USC	ASI	7	2	7	7	7	1	4	2	6	1	1	1	1	7	1	10	10	10	8	7	5	5	5	5	4	3	5	2	70	90	85	94	100	100	94	100	3	95	4
E001154	TM000320	Transporter	HighTeamHighTask	1	HighTaskworkPotential	1	HighTeamworkPotential	4	CRA	ASI	6	5	5	3	5	5	5	2	6	3	4	2	3	5	4	20	20	20	10	7	7	7	7	6	7	3	5	3	70	70	85	80	90	65	65	50	2	85	3
E001228	TM000321	Transporter	HighTeamHighTask	1	HighTaskworkPotential	1	HighTeamworkPotential	7	UAZ	ASI	6	5	5	7	7	2	7	1	7	3	3	2	2	5	2	16	12	14	10	7	7	7	5	7	5	4	6	1	100	80	80	89	80	90	100	95	3	100	4
E001247	TM000322	Transporter	HighTeamLowTask	0	LowTaskworkPotential	1	HighTeamworkPotential	4	CRA	ASI	6	2	6	6	4	2	5	2	5	2	2	2	2	5	2	8	1	2	1	4	6	6	6	6	4	2	4	3	92	91	96	91	93	94	100	96	1	97	5
E001233	TM000323	Transporter	HighTeamLowTask	0	LowTaskworkPotential	1	HighTeamworkPotential	3	CMURI	ASI	6	3	6	6	6	2	5	2	6	2	2	2	2	6	2	9	9	1	1	6	6	6	3	6	5	2	4	1	70	100	83	83	68	100	100	100	1	83	4
E001229	TM000324	Transporter	LowTeamLowTask	0	LowTaskworkPotential	0	LowTeamworkPotential	6	SIFT	ASI	7	2	6	6	4	5	7	2	4	3	5	3	4	3	3	16	20	17	5	7	7	7	5	7	4	3	5	1	76	94	69	77	68	64	78	81	3	64	6
E001281	TM000325	Transporter	HighTeamLowTask	0	LowTaskworkPotential	1	HighTeamworkPotential	4	CRA	ASI	6	6	6	6	6	2	6	2	6	2	6	2	2	6	2	14	12	10	2	6	6	6	4	6	3	3	5	3	80	79	79	80	80	81	81	82	2	51	4
E001280	TM000327	Transporter	HighTeamLowTask	0	LowTaskworkPotential	1	HighTeamworkPotential	7	UAZ	ASI	6	2	6	6	5	4	7	2	7	3	3	3	2	6	3	6	6	3	2	7	6	6	1	6	3	2	4	1	82	75	76	86	75	88	90	89	3	75	5
E001257	TM000328	Transporter	HighTeamLowTask	0	LowTaskworkPotential	1	HighTeamworkPotential	3	CMURI	ASI	5	2	6	6	6	4	5	2	6	6	4	1	6	3	2	20	20	20	6	7	7	7	6	6	2	3	6	2	95	80	80	95	90	95	100	95	2	95	3
E001248	TM000329	Transporter	HighTeamLowTask	0	LowTaskworkPotential	1	HighTeamworkPotential	8	USC	ASI	6	5	5	4	2	3	5	2	5	6	2	1	2	6	3	12	2	12	8	7	6	5	6	3	4	2	3	2	60	61	61	70	85	40	60	60	5	35	3
E000810	TM000330	Transporter	LowTeamLowTask	0	LowTaskworkPotential	0	LowTeamworkPotential	5	DOLL	ASI	7	2	7	7	7	1	7	2	7	1	1	1	4	5	1	16	14	17	9	7	6	6	7	7	6	4	6	3	99	88	96	100	100	100	100	100	3	100	5
E001286	TM000331	Transporter	LowTeamLowTask	0	LowTaskworkPotential	0	LowTeamworkPotential	8	USC	ASI	5	1	7	7	5	1	7	1	7	1	4	1	2	6	1	18	17	10	5	7	6	6	5	6	2	2	4	3	90	20	35	90	80	90	100	100	3	80	4
[truncated: 176 more columns]
