# Supplementary material for: Individual and team profiling to support theory of mind in artificial social intelligence
Source: Sci Rep. 2024 Jun 2;14:12635. doi: 10.1038/s41598-024-63122-8 (PMC11144695; doi:10.1038/s41598-024-63122-8)
Supplement: Supplementary file 14 — Supplementary Information 14. [file 41598_2024_63122_MOESM14_ESM.csv]

team_ID	Task Pot Score	Task Pot	Team Pot Score	Team Pot	Team Profile	hasAdvisor	advisor_name	advisor_type	mission_maps	CMU_TA2_BEARD_minecraftSkill_walking-teamMean	CMU_TA2_BEARD_minecraftSkill_walking-teamSD	CMU_TA2_BEARD_senseOfDirection-teamMean	CMU_TA2_BEARD_senseOfDirection-teamSD	CMU_TED_collectiveEffort-mission1-team	CMU_TED_collectiveEffort-mission2-team	CMU_TED_appropriateSkillUse-mission1-team	CMU_TED_appropriateSkillUse-mission2-team	CMU_TED_appropriateUseOfStrategy-mission1-team	CMU_TED_appropriateUseOfStrategy-mission2-team	Cornell_goalAlignment-mission1-team	Cornell_goalAlignment-mission2-team	Rutgers_beliefDifference-mission1-team	Rutgers_beliefDifference-mission2-team	Rutgers_victimTypeCommunication-mission1-team	Rutgers_victimTypeCommunication-mission2-team	Rutgers_threatRoomCommunication-mission1-team	Rutgers_threatRoomCommunication-mission2-team	ASI_programMetric_3_rescueErrorRate-mission1-team	ASI_programMetric_3_rescueErrorRate-mission2-team	ASI_programMetric_14_timeThreatTrapped-mission1-team	ASI_programMetric_14_timeThreatTrapped-mission2-team	ASI_programMetric_2_discoveryToRescueLagTime-mission1-team	ASI_programMetric_2_discoveryToRescueLagTime-mission2-team	ASI_programMetric_4_percentScoredPostPerturbation-mission1-team	ASI_programMetric_4_percentScoredPostPerturbation-mission2-team	ASI_programMetric_1_teamScore-mission1-team	ASI_programMetric_1_teamScore-mission2-team	ASI_programMetrics_6_perceivedUtilityASI-mission1-team	ASI_programMetrics_6_perceivedUtilityASI-mission2-team	ASI_programMetric_7_trustInASI-mission1-team	ASI_programMetric_7_trustInASI-mission2-team	ASI_programMetric_8_interventionsCount-mission1-team	ASI_programMetric_8_interventionsCount-mission2-team	missionScore-mission1-team	missionScore-mission2-team	missionScorePercent-mission1-team	missionScorePercent-mission2-team	regularVictims_extractionCount-mission1-team	regularVictims_extractionCount-mission2-team
TM000203	3	High Task Pot	1	Low Team Pot	High Task Low Team Pot	0	No Advisor	None	ab	0.207	0.0489	5.09	0.166	0.95	0.921	0.594	0.607	0.913	0.742	0	0	0.9	0.8348	0.15	NA	0.125	NA	0.3939	0.2059	304537	180779	387829.35	130057.3	4.0055	2.9083	560	750	NA	NA	NA	NA	NA	NA	560	750	58.94736842	78.94737	11	15
TM000204	2	High Task Pot	1	Low Team Pot	High Task Low Team Pot	0	No Advisor	None	ab	0.195	0.0507	5.24	1.52	0.955	0.987	0.576	0.596	0.748	0.711	1	1	0.8192	0.5161	NA	0.6	NA	0.25	0.2581	0.25	157655	363796	261703.6957	177990.2	2.3731	2.2118	710	600	NA	NA	NA	NA	NA	NA	710	600	74.73684211	63.15789	11	15
TM000205	2	High Task Pot	3	High Team Pot	High Task High Team Pot	0	No Advisor	None	ab	0.204	0.0434	5.67	0.288	0.96	1.01	0.577	0.584	0.781	0.723	0	0	0.9487	0.9431	0.4	NA	0.375	0.125	0.1765	0.0968	239983	250324	122296.8571	93432.07	2.167	2.5663	800	720	NA	NA	NA	NA	NA	NA	800	720	84.21052632	75.78947	15	17
TM000206	2	High Task Pot	2	High Team Pot	High Task High Team Pot	0	No Advisor	None	ab	0.229	0.051	5.31	0.437	0.872	0.891	0.442	0.479	0.676	0.823	0	0	0.8643	0.9016	0.25	NA	NA	0	0.0385	0.1714	195897	264348	154869.8	303633.5	1.9848	3.5381	690	890	NA	NA	NA	NA	NA	NA	690	890	72.63157895	93.68421	14	14
TM000207	0	Low Task Pot	2	High Team Pot	Low Task High Team Pot	0	No Advisor	None	ab	0.206	0.0321	4.67	0.0544	0.983	0.977	0.603	0.559	0.651	0.676	0	0	0.8354	0.8053	0.1	0.3	0	0	0.3824	0.25	281800	197686	302582.0952	365082.2	2.0341	3.0953	650	760	NA	NA	NA	NA	NA	NA	650	760	68.42105263	80	10	11
TM000210	2	High Task Pot	3	High Team Pot	High Task High Team Pot	0	No Advisor	None	ab	0.187	0.0253	5.62	0.998	0.921	0.884	0.552	0.561	0.607	0.732	0	1	0.7624	0.8029	0.4	0.7	NA	NA	0.4	0.4286	235442	207983	412021.5	510142.2	3.0177	12.4114	540	760	NA	NA	NA	NA	NA	NA	540	760	56.84210526	80	9	6
TM000211	2	High Task Pot	2	High Team Pot	High Task High Team Pot	0	No Advisor	None	ab	0.228	0.0307	5.09	0.245	0.93	0.964	0.554	0.584	0.626	0.717	0	0	0.678	0.7087	0.45	NA	0	NA	0.1923	0.1613	213213	121020	110329.8095	134230	1.5315	2.3587	530	740	NA	NA	NA	NA	NA	NA	530	740	55.78947368	77.89474	13	14
TM000212	2	High Task Pot	3	High Team Pot	High Task High Team Pot	0	No Advisor	None	ab	0.251	0.063	4.98	0.206	0.921	1	0.506	0.571	0.678	0.688	0	0	0.8024	0.7732	0.45	0.8	0	0	0.2903	0.1333	216412	265273	295883.6364	214631.2	2.1579	1.5683	580	700	NA	NA	NA	NA	NA	NA	580	700	61.05263158	73.68421	13	15
TM000213	3	High Task Pot	2	High Team Pot	High Task High Team Pot	0	No Advisor	None	ab	0.201	0.0416	5.44	0.257	0.883	0.9	0.498	0.491	0.589	0.581	0	0	0.7121	0.8326	0.35	0.45	0.25	0.375	0.2963	0.2759	218383	185349	78521.1579	171220.4	0.9071	1.9731	550	610	NA	NA	NA	NA	NA	NA	550	610	57.89473684	64.21053	10	11
TM000214	1	Low Task Pot	1	Low Team Pot	Low Task Low Team Pot	0	No Advisor	None	ab	0.193	0.0414	4.93	0.802	0.918	0.9	0.546	0.629	0.56	0.616	0	1	0.6251	0.1572	0.2	0.45	0.75	0.25	0.4444	0.24	265516	294194	284066.6	233935.5	2.4468	3.406	470	510	NA	NA	NA	NA	NA	NA	470	510	49.47368421	53.68421	7	11
TM000216	0	Low Task Pot	0	Low Team Pot	Low Task Low Team Pot	0	No Advisor	None	ab	0.259	0.0741	4.4	0.4	0.773	0.878	0.483	0.555	0.434	0.526	0	0	0.2962	0.1695	0.05	0.05	NA	NA	0.3333	0.1818	455451	488985	125961.6429	103608.6	0.751	1.8109	460	540	NA	NA	NA	NA	NA	NA	460	540	48.42105263	56.84211	6	9
TM000217	2	High Task Pot	2	High Team Pot	High Task High Team Pot	0	No Advisor	None	ab	0.22	0.0342	5.42	0.245	0.93	0.987	0.623	0.664	0.617	0.765	0	0	0.5233	0.4372	0.2	0.5	0.5	0.375	0.4762	0.069	67598	275948	139918.9091	53682.63	1.0815	1.7987	350	710	NA	NA	NA	NA	NA	NA	350	710	36.84210526	74.73684	5	16
TM000218	2	High Task Pot	1	Low Team Pot	High Task Low Team Pot	0	No Advisor	None	ab	0.257	0.0849	5.02	0.739	0.846	0.959	0.506	0.611	0.562	0.678	0	1	0.7293	0.6099	0.15	0.35	0.625	0.625	0.7879	0.25	285759	216193	464944.2857	269281.9	20.709	2.1004	190	560	NA	NA	NA	NA	NA	NA	190	560	20	58.94737	4	16
TM000219	3	High Task Pot	3	High Team Pot	High Task High Team Pot	0	No Advisor	None	ab	0.204	0.0231	4.8	0.838	0.985	0.886	0.602	0.481	0.667	0.814	0	0	0.8044	0.6666	0.4	0.45	0.25	0.5	0.1538	0.0588	194592	336806	293080.7273	125965.2	1.96	2.6465	620	880	NA	NA	NA	NA	NA	NA	620	880	65.26315789	92.63158	12	18
TM000220	1	Low Task Pot	1	Low Team Pot	Low Task Low Team Pot	1	Human Advisor	Human	cd	0.321	0.15	4.58	1.12	0.832	0.88	0.46	0.542	0.468	0.537	0	0	0.6861	0.638	0.15	0.45	1	0.375	0.3182	0.1304	NA	147996	94611.2	79577.55	NA	1.8715	510	560	5.6667	5.5455	5.8333	5.9167	NA	NA	510	560	53.68421053	58.94737	6	11
TM000221	0	Low Task Pot	2	High Team Pot	Low Task High Team Pot	1	Human Advisor	Human	cd	0.212	0.0462	4.58	0.491	0.73	0.883	0.442	0.533	0.486	0.555	0	1	0.1062	0.7706	0.3	0.35	0.375	0.125	0.44	0.3929	211171	164867	124118.8571	145412.3	1.2408	1.5123	420	530	NA	6.5	NA	6.5	NA	NA	420	530	44.21052632	55.78947	7	8
TM000222	2	High Task Pot	0	Low Team Pot	High Task Low Team Pot	1	Human Advisor	Human	cd	0.213	0.0267	5.24	0.602	0.923	1.01	0.5	0.528	0.713	0.723	0	0	0.6654	0.8863	0.45	0.1	0.5	0.625	0.1875	0.3235	135479	368631	134627.5769	208067.4	2.562	2.7654	780	590	6.5	5.8333	6.1667	6	NA	NA	780	590	82.10526316	62.10526	13	14
TM000223	2	High Task Pot	3	High Team Pot	High Task High Team Pot	1	Human Advisor	Human	cd	0.252	0.07	3.27	0.772	0.878	0.875	0.558	0.53	0.664	0.713	0	0	0.8087	0.7108	0.45	0.1	0.375	0.375	0.2333	0.1515	164377	192317	189595.6957	211939.4	3.1347	2.3483	710	760	6.1667	5.9167	5.8333	5.8333	NA	NA	710	760	74.73684211	80	11	16
TM000225	1	Low Task Pot	1	Low Team Pot	Low Task Low Team Pot	1	Human Advisor	Human	cd	0.214	0.038	4.89	1.21	0.769	0.806	0.487	0.464	0.485	0.475	0	0	0.5822	0.7418	0.15	0.2	0.375	0.125	0.6364	0.3182	173471	271923	263402.125	147397.6	2.7991	1.3128	320	470	5.8333	5.625	5.8333	5.375	NA	NA	320	470	33.68421053	49.47368	2	7
TM000226	1	Low Task Pot	0	Low Team Pot	Low Task Low Team Pot	1	Human Advisor	Human	cd	0.208	0.0311	4.6	0.628	0.882	0.95	0.598	0.601	0.642	0.641	0	0	0.6626	0.7487	0.45	NA	0.375	0.375	0.25	0.2258	151850	262601	146699.3889	91509.5	1.1866	2.1172	500	720	6.6667	6.4167	6.8333	6.75	NA	NA	500	720	52.63157895	75.78947	10	12
TM000227	3	High Task Pot	1	Low Team Pot	High Task Low Team Pot	1	Human Advisor	Human	cd	0.213	0.0114	4.71	0.463	0.943	0.974	0.586	0.573	0.714	0.75	0	0	0.3307	0.231	0.4	0.6	NA	NA	0.1875	0.0968	99459	182457	107076.0385	158922.6	1.4994	2.1993	740	840	5.8333	6	5.6667	6	NA	NA	740	840	77.89473684	88.42105	14	14
TM000228	1	Low Task Pot	2	High Team Pot	Low Task High Team Pot	1	Human Advisor	Human	cd	0.232	0.0333	4.67	0.425	0.868	0.843	0.592	0.533	0.468	0.471	0	0	0.8099	0.5094	NA	0.15	NA	NA	0.3636	0.2727	117767	242085	112128.6429	130431.8	2.1629	0.629	500	520	5.8333	5.875	7	7	NA	NA	500	520	52.63157895	54.73684	5	7
TM000229	2	High Task Pot	3	High Team Pot	High Task High Team Pot	1	Human Advisor	Human	cd	0.19	0.0327	5.69	0.851	0.819	0.967	0.461	0.589	0.683	0.682	0	0	0.8976	0.754	0.45	0.45	0.375	0.125	0.1875	0.1	117539	307990	128009.9615	175486.5	1.8646	2.4861	740	710	7	7	7	7	NA	NA	740	710	77.89473684	74.73684	14	16
TM000231	2	High Task Pot	2	High Team Pot	High Task High Team Pot	1	Human Advisor	Human	cd	0.251	0.0428	5.11	0.582	0.959	1	0.575	0.607	0.705	0.719	1	0	0.803	0.6879	0.15	0.4	0	0	0.1667	0.2121	144625	121375	182701.24	132663.5	2.5922	2.3462	690	780	5.5	5.75	5.8333	5.8333	NA	NA	690	780	72.63157895	82.10526	14	13
TM000232	2	High Task Pot	3	High Team Pot	High Task High Team Pot	1	Human Advisor	Human	cd	0.198	0.0279	4.76	0.898	0.839	0.963	0.51	0.628	0.626	0.692	0	0	0.9583	0.8449	0.35	0.3	0.125	0.125	0.25	0.1	136137	159023	214458.7619	281629.8	2.2248	5.2806	610	750	4.8333	5.75	6.1667	6.5833	NA	NA	610	750	64.21052632	78.94737	11	15
TM000233	0	Low Task Pot	0	Low Team Pot	Low Task Low Team Pot	1	Human Advisor	Human	cd	0.212	0.0293	3.91	0.751	0.771	0.829	0.443	0.425	0.584	0.648	1	0	0.7359	0.4247	0.35	0.3	0.25	NA	0.2857	0.2593	73892	135468	131545.65	121418.3	2.2907	3.0763	640	640	6	6	5.5	5.5	NA	NA	640	640	67.36842105	67.36842	9	9
TM000234	3	High Task Pot	1	Low Team Pot	High Task Low Team Pot	1	Human Advisor	Human	cd	0.195	0.0486	4.87	0.465	0.933	0.976	0.565	0.577	0.581	0.607	0	0	0.6233	0.6544	0.3	0.5	NA	NA	0.0952	0.3333	119609	371306	119440.9474	86458.55	1.8094	2.9755	470	660	6.3333	6.6	6.1667	6.5	NA	NA	470	660	49.47368421	69.47368	12	11
TM000235	3	High Task Pot	2	High Team Pot	High Task High Team Pot	1	Human Advisor	Human	cd	0.19	0.0236	5.13	0.331	0.842	0.892	0.44	0.553	0.558	0.677	0	0	0.1627	0.6218	0.35	0.35	0.125	NA	0.375	0.3226	114351	144512	102870.3333	88614	1.6068	2.268	510	770	6.5	6.5833	6.5	6.5833	NA	NA	510	770	53.68421053	81.05263	6	7
TM000236	1	Low Task Pot	2	High Team Pot	Low Task High Team Pot	1	UAZ	ASI	cd	0.335	0.153	5.4	0.682	0.918	0.912	0.546	0.53	0.443	0.509	0.232401872	0.198621	0.6264	0.663	0.25	0.55	NA	0	0.1176	0.1818	287924	456079	111621.3333	186572.8	1.2659	2.1172	470	460	5.25	5.25	5	5	37	37	470	460	49.47368421	48.42105	7	11
TM000238	1	Low Task Pot	1	Low Team Pot	Low Task Low Team Pot	1	DOLL	ASI	cd	0.249	0.0448	4.24	0.166	0.837	0.9	0.459	0.545	0.477	0.594	0.129168885	0.270906	0.7231	0.8172	NA	0.05	0.5	0.5	0.2105	0.5667	381015	362081	248233.9333	262584.7	2.2319	1.9178	350	410	NA	5.1667	NA	5.0833	11	6	350	410	36.84210526	43.15789	10	6
TM000239	1	Low Task Pot	0	Low Team Pot	Low Task Low Team Pot	1	SIFT	ASI	cd	0.293	0.0869	4.73	0.963	0.77	0.892	0.412	0.466	0.533	0.523	0.180630902	0.244642	0.4236	0.5595	0.5	NA	0.25	0.125	0.1667	0.0625	107377	49417	152110.2667	309744.9	1.4982	2.557	390	470	4.8333	4.5	5.1667	5.0833	29	18	390	470	41.05263158	49.47368	9	7
TM000242	1	Low Task Pot	2	High Team Pot	Low Task High Team Pot	1	USC	ASI	cd	0.314	0.109	4.07	1.19	0.924	0.854	0.542	0.454	0.505	0.589	0.178001863	0.142779	0.8837	0.6835	0.4	0.2	0.5	0.5	0.5	0.0455	185437	336329	186368.0833	276515.6	4.4555	2.4146	280	610	4.5	4.6667	4.1667	4.1667	6	4	280	610	29.47368421	64.21053	8	11
TM000243	1	Low Task Pot	1	Low Team Pot	Low Task Low Team Pot	1	DOLL	ASI	cd	0.245	0.0416	5.18	1.21	0.868	0.868	0.457	0.434	0.536	0.672	0.147911802	0.182556	0.9346	0.8932	0.55	0.45	NA	NA	0	0.2581	195685	167175	228667.5714	127468.3	2.227	2.3483	530	790	4.6667	4.3333	5.6	5.6	11	7	530	790	55.78947368	83.15789	13	9
TM000244	0	Low Task Pot	1	Low Team Pot	Low Task Low Team Pot	1	USC	ASI	cd	0.218	0.028	4.33	1.01	0.914	0.917	0.545	0.553	0.684	0.647	0.192210991	0.16045	0.7933	0.7346	0	0.05	0	NA	0.1667	0.2414	81811	109072	197670.32	208459.8	3.0621	1.2547	650	660	NA	3.1667	NA	4.3333	5	3	650	660	68.42105263	69.47368	15	11
TM000245	1	Low Task Pot	1	Low Team Pot	Low Task Low Team Pot	1	CMURI	ASI	cd	0.238	0.043	4.51	0.494	0.894	0.922	0.552	0.571	0.61	0.735	0.237941794	0.200214	0.7588	0.904	0.25	0.5	0.625	0.75	0	0.0938	70703	212915	89433.1739	78104.48	2.4957	2.4309	750	810	5.1667	4.8333	5	5.0833	23	16	750	810	78.94736842	85.26316	10	16
TM000246	0	Low Task Pot	1	Low Team Pot	Low Task Low Team Pot	1	CRA	ASI	cd	0.192	0.0254	3.93	0.393	1	0.939	0.563	0.503	0.563	0.704	0.144488498	0.125741	0.913	0.6904	0.45	0.6	0.5	0.375	0.5152	0.375	116364	129853	302504.5625	138469.2	5.4492	1.891	480	600	4.5	4.25	4.8333	4.75	89	91	480	600	50.52631579	63.15789	8	10
TM000248	1	Low Task Pot	1	Low Team Pot	Low Task Low Team Pot	1	SIFT	ASI	cd	0.218	0.0464	4.69	0.819	0.914	0.954	0.568	0.605	0.597	0.855	0.082144048	0.106619	0.6035	0.9031	0.55	0.5	0.125	0.5	0.4333	0.1111	256134	465205	161697.9412	188313.5	1.236	1.7437	450	640	4.5	4.4167	4.8333	5.0833	23	20	450	640	47.36842105	67.36842	10	14
TM000249	1	Low Task Pot	2	High Team Pot	Low Task High Team Pot	1	CRA	ASI	cd	0.229	0.0314	5.16	0.437	0.965	0.88	0.618	0.533	0.783	0.748	0.164632897	0.111391	1.1032	0.7153	0.7	0.9	NA	NA	0.0312	0.3235	96915	265119	115696.0645	248256.7	2.2468	2.218	830	470	2.3333	3	3.3333	3.5833	99	78	830	470	87.36842105	49.47368	18	17
TM000250	2	High Task Pot	1	Low Team Pot	High Task Low Team Pot	1	UAZ	ASI	cd	0.23	0.0306	4.49	1.42	0.813	0.807	0.475	0.465	0.45	0.524	0.122225659	0.23236	0.4519	0.5078	0.2	0.1	0	NA	0.3333	0.2917	460993	184694	152397.4	84512.76	2.3753	1.9566	260	570	3.5	3.5	4.5	4.5	59	13	260	570	27.36842105	60	6	7
TM000251	0	Low Task Pot	1	Low Team Pot	Low Task Low Team Pot	1	USC	ASI	cd	0.407	0.229	4.5	0.167	0.814	0.905	0.476	0.449	0.593	0.595	0.113422487	0.084632	0.775	0.7955	0.3	0.3	0.125	NA	0.5172	0.2593	437849	190248	388261.6429	218640.7	10.1018	2.1172	380	720	2.5	2.5	3.8333	3.7	5	4	380	720	40	75.78947	8	13
TM000252	1	Low Task Pot	2	High Team Pot	Low Task High Team Pot	1	CMURI	ASI	cd	0.269	0.0642	4.8	1.06	0.844	0.919	0.535	0.615	0.59	0.694	0.275881468	0.249253	0.7852	0.8297	0.2	0.1	0.375	0.25	0.1429	0.2	103721	236324	57569.7778	80965.79	3.2205	2.8775	620	720	5.1667	4.8333	5.5	5.5	21	19	620	720	65.26315789	75.78947	7	12
TM000253	1	Low Task Pot	1	Low Team Pot	Low Task Low Team Pot	1	SIFT	ASI	cd	0	0	-1	-1	0.855	0.903	0.449	0.504	0.645	0.69	0.142820044	0.072037	0.9226	0.8382	NA	NA	0.125	NA	0.2424	0.2286	106593	170271	72750.28	99976.85	2.7429	2.525	650	750	NA	NA	NA	NA	21	14	650	750	68.42105263	78.94737	15	15
TM000255	1	Low Task Pot	1	Low Team Pot	Low Task Low Team Pot	1	SIFT	ASI	cd	0.236	0.0203	-1	-1	0.867	0.944	0.516	0.609	0.579	0.702	0.130080601	0.1478	0.9213	0.795	0.55	0.6	NA	0.125	0.1818	0.1034	189149	149612	128017.0556	173136.5	1.3963	2.0554	460	620	NA	NA	NA	NA	20	19	460	620	48.42105263	65.26316	11	17
TM000256	2	High Task Pot	3	High Team Pot	High Task High Team Pot	1	CMURI	ASI	cd	0.221	0.0517	5.42	0.437	0.866	0.948	0.51	0.566	0.624	0.596	0.179752867	0.186023	0.8126	0.35	0.4	0.15	0.125	0	0.1923	0	110931	121622	286840.8095	75625.83	1.7304	2.0388	530	710	5	5.125	4	4.2222	16	16	530	710	55.78947368	74.73684	13	11
TM000257	1	Low Task Pot	2	High Team Pot	Low Task High Team Pot	1	CRA	ASI	cd	0.244	0.0675	4.96	0.137	0.98	0.923	0.6	0.511	0.613	0.617	0.192979677	0.214708	0.5208	0.9195	0.55	0.55	0	NA	0.3103	0.04	118168	310296	135662.5	76333.71	2.0202	2.4365	520	640	2.6667	2.8333	3	2.9167	83	92	520	640	54.73684211	67.36842	12	14
TM000258	2	High Task Pot	2	High Team Pot	High Task High Team Pot	1	DOLL	ASI	cd	0.208	0.0418	5.42	0.245	0.978	1.01	0.612	0.581	0.711	0.763	0.138779942	0.254712	0.7431	0.6292	0.6	0.6	0.375	0	0.1875	0.0645	114102	103078	120943	140675.4	4.3695	2.8179	740	850	4.8333	4.9167	5.1667	5.3333	11	6	740	850	77.89473684	89.47368	14	15
TM000259	1	Low Task Pot	0	Low Team Pot	Low Task Low Team Pot	1	USC	ASI	cd	0.236	0.043	5.18	0.386	0.979	0.902	0.598	0.493	0.647	0.646	0.189308981	0.08174	0.7269	0.7396	0.1	0.3	NA	NA	0.2857	0.3636	75572	249724	236638.5	185624.3	2.3071	1.4203	520	610	3	2.5	3.8333	3.6667	5	5	520	610	54.73684211	64.21053	12	11
TM000261	2	High Task Pot	0	Low Team Pot	High Task Low Team Pot	1	CMURI	ASI	cd	0.232	0.0344	5.51	0.191	0.858	0.95	0.484	0.592	0.52	0.627	0.141268515	0.147427	0.8471	0.8559	NA	0.3	NA	NA	0.2	0.4667	321981	291035	206400	106857.4	1.1742	2.7221	440	520	4.6667	4.9167	5.5	5.25	23	23	440	520	46.31578947	54.73684	9	7
TM000264	1	Low Task Pot	3	High Team Pot	Low Task High Team Pot	1	USC	ASI	cd	0.294	0.0961	4.4	1.32	0.944	0.97	0.489	0.455	0.527	0.561	0.11023792	-1.09434	0.7445	0.8234	0	0.1	NA	NA	0.3182	0.1905	128230	245318	164383.6667	328865.2	3.7537	3.2934	500	480	5.6667	6	6.3333	6.3333	6	3	500	480	52.63157895	50.52632	10	13
TM000265	3	High Task Pot	3	High Team Pot	High Task High Team Pot	1	DOLL	ASI	cd	0.217	0.0466	5.6	0.109	0.89	0.861	0.566	0.524	0.846	0.522	0.092683335	-2.27401	0.9222	0.7736	0.3	0.1	0.375	0.25	0.2105	0.0952	232844	310825	136103.8667	442530.4	1.0449	3.1859	390	510	4.3333	4.25	3.8333	3.75	11	7	390	510	41.05263158	53.68421	9	11
TM000266	2	High Task Pot	2	High Team Pot	High Task High Team Pot	1	CRA	ASI	cd	0.25	0.0175	4.33	0.732	0.858	0.893	0.504	0.562	0.439	0.608	0.141791483	0.273836	0.9583	0.6769	0.25	0.3	NA	0.5	0	0.32	162762	137669	115899.375	84853.41	1.7304	2.262	440	490	4.6667	4.5	5.3333	5.25	86	81	440	490	46.31578947	51.57895	9	9
TM000267	0	Low Task Pot	2	High Team Pot	Low Task High Team Pot	1	USC	ASI	cd	0.244	0.0606	5.4	0.381	0.842	0.887	0.462	0.503	0.632	0.668	0.146545394	0.160845	0.9506	0.7307	0.25	0.25	0.25	NA	0.25	0.1379	318249	262966	167645.5238	82878	2.6677	2.6309	570	690	5	5.75	4.75	5.375	5	3	570	690	60	72.63158	12	14
TM000268	1	Low Task Pot	3	High Team Pot	Low Task High Team Pot	1	DOLL	ASI	cd	0.229	0.0494	5.33	0.589	0.902	0.992	0.53	0.599	0.637	0.742	0.260857337	0.209585	0.7499	0.8383	0.05	0.3	NA	NA	0.1481	0.0645	218080	155216	165094.3913	95566.07	2.5955	2.6465	670	730	5.5	5.8333	6	6.1667	11	6	670	730	70.52631579	76.84211	12	18
TM000269	2	High Task Pot	3	High Team Pot	High Task High Team Pot	1	SIFT	ASI	cd	0.184	0.0324	5.4	0.432	0.915	0.957	0.46	0.537	0.479	0.616	0.187037273	0.211244	0.618	0.7707	0.4	0.25	0.875	0.375	0.1579	0.2414	176140	223196	489874.0625	178395.8	2.7392	2.0417	400	580	4.3333	4.5	4.6667	4.4167	21	18	400	580	42.10526316	61.05263	10	13
TM000270	2	High Task Pot	3	High Team Pot	High Task High Team Pot	1	UAZ	ASI	cd	0.33	0.114	5.24	0.469	0.789	0.871	0.485	0.546	0.588	0.653	0.220660776	0.060734	0.8612	0.9981	0.3	0.45	0.375	0.25	0.2857	0.1935	165454	203057	87850.15	101360.8	2.4101	2.14	640	690	NA	3.0833	NA	4.3333	35	19	640	690	67.36842105	72.63158	9	14
TM000271	1	Low Task Pot	2	High Team Pot	Low Task High Team Pot	1	CRA	ASI	cd	0.235	0.0295	5	0.249	0.843	0.905	0.533	0.617	0.478	0.681	-1.848126266	0.114894	0.8059	0.8242	NA	0.25	0.125	0	0.5714	0.1786	639399	453268	213964.25	133077.9	3.7292	3.0246	320	550	NA	3.875	NA	5.625	62	83	320	550	33.68421053	57.89474	7	15
TM000272	2	High Task Pot	3	High Team Pot	High Task High Team Pot	1	CMURI	ASI	cd	0.219	0.0231	5.13	0.748	0.842	0.922	0.452	0.507	0.633	0.587	0.142509205	0.201127	0.7808	0.8519	0.2	NA	NA	NA	0.0385	0.125	130151	166579	173555.84	214521.8	2.7191	3.1036	690	610	3.6667	2.8	4.1667	3.7	23	23	690	610	72.63157895	64.21053	14	11
TM000274	1	Low Task Pot	1	Low Team Pot	Low Task Low Team Pot	1	CRA	ASI	cd	0.204	0.0203	5.18	0.437	0.913	0.93	0.606	0.541	0.628	0.717	0.136877065	0.191493	0.3675	0.5109	0.35	0.25	0.5	0.75	0.2667	0.0345	156440	181845	166994.2727	87362.89	2.4212	3.3226	700	760	1	2.1667	1	3.3333	66	73	700	760	73.68421053	80	10	16
TM000275	3	High Task Pot	2	High Team Pot	High Task High Team Pot	1	DOLL	ASI	cd	0.246	0.0259	5.07	0.772	0.91	0.813	0.603	0.504	0.448	0.661	-1.248106266	0.365965	0.6492	0.8555	NA	NA	NA	NA	0.2222	0.4667	113853	NA	107512.8571	657178.3	2.1305	NA	340	320	6	6.1	6	6.3	11	8	340	320	35.78947368	33.68421	9	12
TM000276	2	High Task Pot	2	High Team Pot	High Task High Team Pot	1	SIFT	ASI	cd	0.209	0.0398	5.29	0.71	0.899	0.863	0.533	0.523	0.63	0.759	0.102925198	0.062459	0.8516	0.6671	NA	0.5	NA	NA	0.3	0.1714	159549	154404	132269.619	83578.34	2.5054	2.3588	570	810	4.5	3.6667	5.25	4	19	22	570	810	60	85.26316	12	16
TM000277	2	High Task Pot	1	Low Team Pot	High Task Low Team Pot	1	CMURI	ASI	cd	0.242	0.0224	5.2	0.411	0.896	0.888	0.564	0.528	0.45	0.486	0.112224893	0.072931	0.7725	0.3794	0.2	0.2	0.625	0.375	0.3684	0.0556	700432	552488	275187.3333	209404.1	1.9276	1.8436	320	490	NA	5	NA	5.3333	23	21	320	490	33.68421053	51.57895	7	9
TM000281	2	High Task Pot	3	High Team Pot	High Task High Team Pot	1	CMURI	ASI	cd	0.252	0.0735	5.36	0.567	0.973	0.964	0.656	0.56	0.621	0.61	0.218206047	0.105326	0.8305	0.6797	0.05	0.2	NA	NA	0.375	0.375	294371	183342	299489.65	397697.4	1.7304	3.7619	440	680	4.8333	5.1667	5.6	5.6364	19	18	440	680	46.31578947	71.57895	14	8
TM000284	1	Low Task Pot	2	High Team Pot	Low Task High Team Pot	1	SIFT	ASI	cd	0.283	0.0681	5.18	0.314	0.806	0.878	0.548	0.694	0.439	0.595	0.136647056	0.28359	0.8267	0.672	0.3	0.5	0.125	0.125	0.2222	0.15	186153	333850	192761.7857	112726.4	2.0357	1.245	260	450	4	3.2	5	4.5	25	25	260	450	27.36842105	47.36842	11	10
TM000285	0	Low Task Pot	3	High Team Pot	Low Task High Team Pot	1	CRA	ASI	cd	0.207	0.0223	4.78	0.269	0.932	0.941	0.596	0.512	0.723	0.651	0.11284278	0.182022	0.8088	0.8003	0.15	0.1	NA	NA	0.1935	0.303	169746	165553	117517.04	105359.7	2.7096	2.4244	730	790	3.8333	3.5833	5.1667	4.8333	90	68	730	790	76.84210526	83.15789	13	9
TM000288	3	High Task Pot	2	High Team Pot	High Task High Team Pot	1	CMURI	ASI	cd	0.189	0.0367	5.11	0.506	0.88	0.938	0.57	0.556	0.614	0.592	0.186934127	0.161635	1	0.7558	0.3	0.5	0.375	0.5	0.3214	0.2308	190555	239211	137256	159916.3	3.2954	1.9936	630	600	4.8	4.9091	5.1667	5.3333	25	26	360	420	37.89473684	44.21053	6	7
TM000289	2	High Task Pot	1	Low Team Pot	High Task Low Team Pot	1	SIFT	ASI	cd	0.347	0.116	4.24	1.38	0.849	0.85	0.552	0.553	0.513	0.623	0.141460506	0.19448	0.9633	0.8954	0.35	0.15	NA	NA	0.3462	0.2	133691	335664	112277.3529	169390.5	3.7852	1.604	570	600	5.1667	5.0833	5	5.1667	29	23	570	600	60	63.15789	7	10
TM000290	3	High Task Pot	1	Low Team Pot	High Task Low Team Pot	1	DOLL	ASI	cd	0.206	0.0406	5.47	0.499	0.946	0.884	0.593	0.531	0.729	0.751	0.103545151	0.186596	0.8476	0.8388	NA	0.5	0.375	NA	0.3438	0.2286	138611	264557	155434.1429	125329.7	1.5821	2.4863	570	710	4.5	4.5833	4.6667	4.6667	10	7	570	710	60	74.73684	12	16
TM000291	3	High Task Pot	3	High Team Pot	High Task High Team Pot	1	SIFT	ASI	cd	0.273	0.0486	5.53	0.484	0.922	0.897	0.587	0.569	0.612	0.77	0.175442883	0.285749	0.7443	0.8859	0.35	0.5	NA	NA	0.125	0.0882	234474	163060	133721.2857	129471.4	2.227	2.5877	530	830	2.75	3	2.75	3	31	17	530	830	55.78947368	87.36842	13	18
TM000292	0	Low Task Pot	2	High Team Pot	Low Task High Team Pot	1	CMURI	ASI	cd	0.311	0.129	3.96	0.443	0.835	0.929	0.437	0.549	0.476	0.591	0.142401531	0.092986	0.7396	0.9049	0.35	NA	0.125	0.75	0.5	0.1111	35457	128117	193942.4615	143469.3	1.4367	3.1086	450	720	5	5.6667	6.3333	6.4167	26	26	450	720	47.36842105	75.78947	5	12
TM000293	0	Low Task Pot	1	Low Team Pot	Low Task Low Team Pot	1	CRA	ASI	cd	0.248	0.0405	4.78	1.49	0.829	0.911	0.608	0.618	0.513	0.621	0.172144851	0.108691	0.6834	0.8437	0.35	0.5	NA	NA	0.2	0.4118	186826	185720	80637.75	112986.1	1.8724	1.9156	440	440	3	3	3.6667	3.5833	66	79	440	440	46.31578947	46.31579	4	14
TM000294	0	Low Task Pot	1	Low Team Pot	Low Task Low Team Pot	1	DOLL	ASI	cd	0.256	0.0734	5.02	0.113	0.782	0.863	0.517	0.541	0.531	0.539	0.160731224	0.15923	0.8745	0.7364	0.1	0.05	NA	NA	0.15	0.2174	197497	292454	129391.8235	155969.6	2.4812	1.5753	450	500	4.8333	4.625	5.5	5.3333	12	6	450	500	47.36842105	52.63158	10	10
TM000296	1	Low Task Pot	1	Low Team Pot	Low Task Low Team Pot	1	UAZ	ASI	cd	0.187	0.012	4.91	0.802	0.919	0.995	0.545	0.647	0.676	0.795	0.111125867	0.214097	0.7983	0.7918	0.5	0.45	0.25	NA	0.037	0.1143	134193	148896	172723.8077	212232.7	3.6884	4.6127	740	750	3.5	3.5	4	3.6667	34	25	740	750	77.89473684	78.94737	14	20
TM000298	2	High Task Pot	3	High Team Pot	High Task High Team Pot	1	SIFT	ASI	cd	0.254	0.0211	5.93	0.736	0.846	0.899	0.538	0.573	0.481	0.487	0.181028017	0.254128	0.5118	0.6159	0.4	0.45	NA	NA	0.45	0.1579	205680	99058	93446.4545	50319.81	1.7093	1.9774	190	400	5.6667	5.5833	6.3333	6.25	29	21	190	400	20	42.10526	9	10
TM000302	3	High Task Pot	2	High Team Pot	High Task High Team Pot	1	CRA	ASI	cd	0.265	0.0439	5.87	0.544	0.862	0.955	0.499	0.54	0.452	0.557	0.098220959	0.153965	0.6403	0.774	0.3	0.3	NA	NA	0.1111	0.3077	377599	311077	410158.5625	300461.7	6.8858	1.8259	400	460	4.5	4.4167	5.5	5.0833	77	77	400	460	42.10526316	48.42105	10	11
TM000303	2	High Task Pot	1	Low Team Pot	High Task Low Team Pot	1	USC	ASI	cd	0.24	0.0739	4.82	0.612	0.915	0.943	0.496	0.533	0.582	0.545	0.187446762	0.10254	0.7693	0.8887	0.15	0.25	NA	0.25	0.5143	0.2609	144160	288348	441360.2941	378106.6	5.98	2.8829	570	570	5	4.75	6	5.6667	5	5	570	570	60	60	7	7
TM000304	2	High Task Pot	1	Low Team Pot	High Task Low Team Pot	1	DOLL	ASI	cd	0.214	0.0306	4.91	0.71	0.903	0.913	0.56	0.599	0.479	0.627	0.27169458	0.161495	1.0404	0.7661	0.3	0.3	0.25	0.5	0.1176	0.12	77196	170366	91033.1333	70884.27	1.3259	2.3842	510	660	4.3333	4.25	5	5	13	6	510	660	53.68421053	69.47368	6	11
TM000305	2	High Task Pot	2	High Team Pot	High Task High Team Pot	1	SIFT	ASI	cd	0.187	0.0496	4.98	1.3	0.884	0.894	0.517	0.501	0.594	0.644	0.196820366	0.203972	0.7993	0.776	0.4	0.3	0.125	NA	0.32	0.3	111504	192687	127477.5294	402720.7	2.731	2.3512	530	530	2.5	2.25	3.5	2.8333	29	20	530	530	55.78947368	55.78947	8	13
TM000306	2	High Task Pot	1	Low Team Pot	High Task Low Team Pot	1	UAZ	ASI	cd	0.234	0.076	4.98	0.423	0.865	0.873	0.654	0.571	0.558	0.473	0.094412351	0.343176	0.6994	0.5917	0.35	0.35	NA	NA	0.4815	0.5	195886	266108	230949.8571	136695.5	0.8885	0.9835	380	360	5	4.8333	6.1667	5.9167	46	39	380	360	40	37.89474	8	6
TM000307	0	Low Task Pot	2	High Team Pot	Low Task High Team Pot	1	CRA	ASI	cd	0.245	0.0217	5.6	0.465	0.715	0.785	0.459	0.496	0.358	0.39	-1.319289006	0.180718	0.7115	0.8586	0.05	0.2	NA	0	0.3846	0.5455	66125	328545	129127.75	275205.2	3.817	3.8971	400	340	4.8333	4.9167	5.6667	5.5455	63	55	400	340	42.10526316	35.78947
TM000308	2	High Task Pot	1	Low Team Pot	High Task Low Team Pot	1	CMURI	ASI	cd	0.196	0.024	5.96	0.654	0.859	1	0.548	0.619	0.662	0.691	0.299943381	0.211506	0.1737	0.8379	0.15	0.25	NA	NA	0.129	0.1562	85586	126575	110844.4444	152918.7	2.1804	2.4861	710	710	6.1667	5.4167	5	4.75	24	17	710	710	74.73684211	74.73684	16	16
TM000309	2	High Task Pot	1	Low Team Pot	High Task Low Team Pot	1	USC	ASI	cd	0.252	0.0809	4.24	0.206	0.908	0.945	0.525	0.503	0.6	0.607	0.292945037	0.202859	0.4761	0.3432	0.4	0.4	0.375	0.375	0.2857	0.3333	185910	202892	178660.5	311201.9	1.4214	1.9358	480	500	5.5	5.3333	5.8333	5.9167	6	3	480	500	50.52631579	52.63158	13	10
TM000311	1	Low Task Pot	2	High Team Pot	Low Task High Team Pot	1	UAZ	ASI	cd	0.207	0.0362	4.84	0.354	0.839	0.882	0.425	0.497	0.51	0.485	0.061512541	0.07961	0.8804	0.752	0.15	0.45	NA	0	0.0714	0.4091	113928	572092	172883.0769	352687	1.7946	1.2218	410	290	4	4.3333	4.8333	4.75	37	40	410	290	43.15789474	30.52632
TM000312	2	High Task Pot	1	Low Team Pot	High Task Low Team Pot	1	CRA	ASI	cd	0.305	0.0787	-1	-1	0.883	0.904	0.484	0.509	0.602	0.768	0.196544082	0.245194	1.1002	0.8462	NA	0.3	NA	0	0.0417	0.2353	137621	135237	153129.7826	222402.7	3.2013	3.1566	670	740	NA	NA	NA	NA	83	84	670	740	70.52631579	77.89474	12	14
TM000313	0	Low Task Pot	2	High Team Pot	Low Task High Team Pot	1	DOLL	ASI	cd	0.49	0.223	-1	-1	0.776	0.847	0.517	0.509	0.334	0.369	0.374748882	0.155976	0.6369	0.8626	0.1	0.15	0.125	NA	0.5	0.4615	195586	808221	182637.5556	234359.9	2.1068	0	290	270	NA	NA	NA	NA	10	5	290	270	30.52631579	28.42105	4	2
TM000314	1	Low Task Pot	1	Low Team Pot	Low Task Low Team Pot	1	SIFT	ASI	cd	0	0	4.24	1.1	0.862	0.866	0.521	0.424	0.715	0.751	0.286499514	0.342651	0.8048	0.7982	0.6	0.15	0.125	NA	0.3333	0.0769	103835	146508	292233.35	357877.5	1.7988	3.0763	640	640	4.1667	4	4.3333	4.3333	20	14	640	640	67.36842105	67.36842	9	14
TM000316	3	High Task Pot	1	Low Team Pot	High Task Low Team Pot	1	USC	ASI	cd	0.213	0.0322	5.56	0.476	0.737	0.796	0.42	0.433	0.469	0.441	0.221455926	0.294325	0.6864	0.1557	0.3	0.1	NA	NA	0.25	0.5	436661	566367	121059.5	188130.5	3.7292	2.0181	320	480	5.6667	6.1667	5.8333	6.25	5	3	320	480	33.68421053	50.52632	7	3
TM000318	2	High Task Pot	2	High Team Pot	High Task High Team Pot	1	USC	ASI	cd	0.318	0.118	5.47	0.824	0.926	0.957	0.56	0.588	0.641	0.683	0.17558951	0.14032	0.7713	0.6541	0.4	0.05	NA	NA	0.3793	0.069	126987	210058	211747.5556	165444.4	1.7398	2.1653	460	670	5.3333	5.3333	5.8	5.4545	6	3	460	670	48.42105263	70.52632	11	17
TM000320	2	High Task Pot	2	High Team Pot	High Task High Team Pot	1	CRA	ASI	cd	0.282	0.082	5.13	0.519	0.749	0.837	0.527	0.509	0.379	0.515	0.201981845	0.116404	0.7768	0.7349	0.25	0.35	0.25	0.25	0.3125	0.3182	855007	228552	72355.0909	149800	0.5992	1.1762	270	430	5	5.1667	6	6.0833	67	79	270	430	28.42105263	45.26316	7	8
TM000322	1	Low Task Pot	2	High Team Pot	Low Task High Team Pot	1	CRA	ASI	cd	0.105	0.106	5.04	0.743	0.919	0.936	0.572	0.561	0.675	0.68	0.114865143	0.141292	0.7319	0.6486	0.7	NA	0.25	0.25	0.2963	0.2	171488	166058	116495.4737	68893.1	2.097	1.2832	470	560	3.6667	3.4167	4.6667	4.25	77	83	470	560	49.47368421	58.94737	12	11
TM000323	1	Low Task Pot	3	High Team Pot	Low Task High Team Pot	1	CMURI	ASI	cd	0.967	1.03	6.11	0.191	0.805	0.831	0.619	0.487	0.458	0.469	0.155257872	0.11072	0.1316	0.1477	0.15	0.25	NA	NA	0.2143	0.3529	409434	355303	158301	128401.5	4.1954	1.7047	350	390	4.5	5	3	4.8333	25	20	350	390	36.84210526	41.05263	5	4
TM000324	0	Low Task Pot	1	Low Team Pot	Low Task Low Team Pot	1	SIFT	ASI	cd	0.201	0.0272	5	0.133	0.898	0.869	0.541	0.562	0.547	0.686	0.253383585	0.268464	0.9498	0.7678	0.25	0.6	NA	NA	0.2083	0.1034	112277	233321	139674	218654	2.9958	3.1565	590	740	5	5.0833	6	5.8333	29	21	590	740	62.10526316	77.89474	9	14
TM000325	0	Low Task Pot	2	High Team Pot	Low Task High Team Pot	1	CRA	ASI	cd	0.352	0.176	5.6	0.109	0.801	0.951	0.495	0.603	0.507	0.676	0.155213754	0.091721	0.3131	0.0476	0.3	0.55	NA	NA	0.1875	0.1667	578393	105275	99652.9231	70634.85	1.6222	1.6613	330	560	4.5	5.0833	5.5	5.5	69	81	330	560	34.73684211	58.94737	8	11
TM000327	0	Low Task Pot	1	Low Team Pot	Low Task Low Team Pot	1	UAZ	ASI	cd	0.242	0.032	4.84	0.854	0.884	0.859	0.629	0.591	0.43	0.52	0.235572437	0.256475	0.7765	0.1016	0.4	0.35	0.25	0.5	0.0588	0.1111	104129	257649	113357.5625	130318.3	3.1451	1.2667	440	440	4.6667	4.8333	5.1667	5.3333	38	34	440	440	46.31578947	46.31579	9	9
TM000328	0	Low Task Pot	3	High Team Pot	Low Task High Team Pot	1	CMURI	ASI	cd	0.231	0.0165	5.78	0.681	0.795	0.875	0.431	0.512	0.404	0.507	0.136370992	0.146702	0.7603	0.3566	0.05	0.35	NA	NA	0.2667	0.2	68155	265385	88930.2727	105032.1	1.3699	1.383	390	440	5.6667	5.5455	5.8333	5.7	17	21	390	440	41.05263158	46.31579	4	9
TM000329	0	Low Task Pot	3	High Team Pot	Low Task High Team Pot	1	USC	ASI	cd	0.252	0.0344	5.49	0.582	0.888	0.933	0.639	0.67	0.528	0.598	0.096618704	0.182418	0.5362	0.7632	0.15	0.2	0.25	0.625	0.3	0.4074	135937	202546	83855.9286	361857.3	5.2831	2.5281	420	360	4.8333	4.7	4.8333	5	5	3	420	360	44.21052632	37.89474	7	11
TM000330	0	Low Task Pot	2	High Team Pot	Low Task High Team Pot	1	DOLL	ASI	cd	0.367	0.223	6.16	0.582	0.654	0.753	0.382	0.505	0.445	0.556	0.127276022	0.136922	0.9016	0.8761	0.2	0.25	NA	0.25	0.8148	0.5	438264	500710	373712	228423.2	0.7023	1.9178	170	410	6	5	7	5.5	10	7	170	410	17.89473684	43.15789	2	6
TM000331	0	Low Task Pot	2	High Team Pot	Low Task High Team Pot	1	USC	ASI	cd	0.21	0.0346	5.22	0.905	0.86	0.98	0.422	0.568	0.454	0.674	0.172530178	0.246799	0.8223	0.79	0.2	0.4	NA	NA	0.3889	0.3333	240082	49983	276953.0909	181137.1	3.5113	2.4169	270	440	4.1667	3.9167	4.5	4.4167	6	2	270	440	28.42105263	46.31579	7	14
[truncated: 24 more columns]
